# Supplementary material for: 2-Oxo-2H-chromen-4-yl 4-meth­oxy­benzoate
Source: Acta Crystallogr Sect E Struct Rep Online. 2012 Nov 24;68(Pt 12):o3438–9. doi: 10.1107/S1600536812047666 (PMC3589019; doi:10.1107/S1600536812047666)
Supplement: Supplementary file 1 [file e-68-o3438-sup1.cif]

##############################################################################
#                                                                            #
# This CIF contains the data in a paper accepted for publication in          #
# Acta Crystallographica Section E. It conforms to the requirements of       #
# Notes for Authors for Acta Crystallographica Section E, and has been       #
# peer reviewed under the auspices of the IUCr Commission on Journals.       #
#                                                                            #
# Full details of the Crystallographic Information File format               #
# are given in the paper "The Crystallographic Information File (CIF):       #
# a New Standard Archive File for Crystallography" by S. R. Hall, F. H.      #
# Allen and I. D. Brown [Acta Cryst. (1991), A47, 655-685].                  #
#                                                                            #
# The current version of the core CIF dictionary is obtainable from          #
# ftp://ftp.iucr.org/pub/cif_core.dic.                                       #
#                                                                            #
# Software is freely available for graphical display of the structure(s)     #
# in this CIF. For information consult the CIF software page                 #
# http://www.iucr.org/resources/cif/software.                                #
#                                                                            #
# This file may be used for bona fide research purposes within the           #
# scientific community so long as proper attribution is given to the journal # 
# article from which it was obtained.                                        #
#                                                                            #
##############################################################################
data_I
_audit_creation_method     SHELXL-97
_chemical_name_systematic
;
2-Oxo-2<i>H</i>-chromen-4-yl 4-methoxybenzoate
;
_chemical_name_common     '4-hydroxycoumarin 4-methoxybenzoate ester'
_chemical_formula_moiety     'C17 H12 O5'
_chemical_formula_sum     'C17 H12 O5'
_chemical_formula_iupac     'C17 H12 O5'
_chemical_formula_weight     296.27
_chemical_melting_point_gt     421
_chemical_melting_point_lt     422
_symmetry_cell_setting     triclinic
_symmetry_space_group_name_H-M     'P -1'
_symmetry_space_group_name_hall     '-P 1'
loop_
    _symmetry_equiv_pos_as_xyz
    'x, y, z'
    '-x, -y, -z'
_cell_length_a     4.3710(10)
_cell_length_b     10.535(4)
_cell_length_c     15.193(2)
_cell_angle_alpha     85.218(3)
_cell_angle_beta     83.688(2)
_cell_angle_gamma     81.8930(10)
_cell_volume     686.8(3)
_cell_formula_units_Z     2
_cell_measurement_reflns_used     5683
_cell_measurement_theta_min     2.30
_cell_measurement_theta_max     26.97
_cell_measurement_temperature     298
_exptl_crystal_description     prism
_exptl_crystal_colour     colourless
_exptl_crystal_size_max     0.25
_exptl_crystal_size_mid     0.15
_exptl_crystal_size_min     0.04
_exptl_crystal_density_diffrn     1.433
_exptl_crystal_density_meas     ?
_exptl_crystal_density_method     'not measured'
_exptl_crystal_F_000     308
_exptl_absorpt_coefficient_mu     0.106
_exptl_absorpt_correction_type     none
_exptl_absorpt_process_details     ?
_exptl_absorpt_correction_T_min     ?
_exptl_absorpt_correction_T_max     ?
_exptl_special_details
;
;
_diffrn_ambient_temperature     298
_diffrn_radiation_type     MoK\a
_diffrn_radiation_wavelength     0.71073
_diffrn_radiation_source     'fine-focus sealed tube'
_diffrn_radiation_monochromator     graphite
_diffrn_measurement_device_type     'Nonius KappaCCD'
_diffrn_measurement_method     '\f and \w scans'
_diffrn_detector_area_resol_mean     ?
_diffrn_reflns_number     5683
_diffrn_reflns_av_R_equivalents     0.055
_diffrn_reflns_av_sigmaI/netI     0.0663
_diffrn_reflns_theta_min     2.30
_diffrn_reflns_theta_max     26.97
_diffrn_reflns_theta_full     25.00
_diffrn_measured_fraction_theta_max     0.908
_diffrn_measured_fraction_theta_full     0.977
_diffrn_reflns_limit_h_min     0
_diffrn_reflns_limit_h_max     5
_diffrn_reflns_limit_k_min     -12
_diffrn_reflns_limit_k_max     13
_diffrn_reflns_limit_l_min     -18
_diffrn_reflns_limit_l_max     19
_diffrn_standards_number     0
_diffrn_standards_interval_count     .
_diffrn_standards_interval_time     .
_diffrn_standards_decay_%     ?
_refine_special_details
;
Refinement of <i>F</i>^2^ against ALL reflections. The weighted <i>R</i>-factor
<i>wR</i> and goodness of fit <i>S</i> are based on <i>F</i>^2^, conventional
<i>R</i>-factors <i>R</i> are based on <i>F</i>, with <i>F</i> set to zero for
negative <i>F</i>^2^. The threshold expression of <i>F</i>^2^ >
2\s(<i>F</i>^2^) is used only for calculating <i>R</i>-factors(gt) <i>etc</i>.
and is not relevant to the choice of reflections for refinement.
<i>R</i>-factors based on <i>F</i>^2^ are statistically about twice as large
as those based on <i>F</i>, and <i>R</i>- factors based on ALL data will be
even larger.
;
_reflns_number_total     2731
_reflns_number_gt     1540
_reflns_threshold_expression     I>2\s(I)
_refine_ls_structure_factor_coef     Fsqd
_refine_ls_matrix_type     full
_refine_ls_R_factor_all     0.1347
_refine_ls_R_factor_gt     0.0658
_refine_ls_wR_factor_gt     0.1304
_refine_ls_wR_factor_ref     0.1629
_refine_ls_goodness_of_fit_ref     1.106
_refine_ls_restrained_S_all     1.106
_refine_ls_number_reflns     2731
_refine_ls_number_parameters     200
_refine_ls_number_restraints     0
_refine_ls_number_constraints     48
_refine_ls_hydrogen_treatment     constr
_refine_ls_weighting_scheme     calc
_refine_ls_weighting_details
         'calc w=1/[\s^2^(Fo^2^)+(0.0324P)^2^+0.5861P] where P=(Fo^2^+2Fc^2^)/3'
_atom_sites_solution_hydrogens     geom
_atom_sites_solution_primary     direct
_atom_sites_solution_secondary     difmap
_refine_ls_shift/su_max     0.000
_refine_ls_shift/su_mean     0.000
_refine_diff_density_max     0.170
_refine_diff_density_min     -0.226
_refine_ls_extinction_method     none
_refine_ls_extinction_coef     ?
loop_
    _atom_type_symbol
    _atom_type_description
    _atom_type_scat_dispersion_real
    _atom_type_scat_dispersion_imag
    _atom_type_scat_source
    'C' 'C' 0.0033 0.0016
                         'International Tables Vol C Tables 4.2.6.8 and 6.1.1.4'
    'H' 'H' 0.0000 0.0000
                         'International Tables Vol C Tables 4.2.6.8 and 6.1.1.4'
    'O' 'O' 0.0106 0.0060
                         'International Tables Vol C Tables 4.2.6.8 and 6.1.1.4'
_computing_data_collection     'COLLECT (Hooft, 1998)'
_computing_cell_refinement     'DENZO/SCALEPACK (Otwinowski & Minor, 1997)'
_computing_data_reduction     'DENZO/SCALEPACK (Otwinowski & Minor, 1997)'
_computing_structure_solution     'SIR2004 (Burla <i>et al.</i>, 2005)'
_computing_structure_refinement     'SHELXL97 (Sheldrick, 2008)'
_computing_molecular_graphics     'PLATON (Spek, 2009)'
_computing_publication_material
;
SHELXL97 (Sheldrick, 2008), publCIF (Westrip, 2010)
and WinGX (Farrugia, 2012)
;
loop_
    _atom_site_type_symbol
    _atom_site_label
    _atom_site_fract_x
    _atom_site_fract_y
    _atom_site_fract_z
    _atom_site_U_iso_or_equiv
    _atom_site_adp_type
    _atom_site_calc_flag
    _atom_site_refinement_flags
    _atom_site_occupancy
    _atom_site_symmetry_multiplicity
    _atom_site_disorder_assembly
    _atom_site_disorder_group
    O O3 0.1598(5) 0.05340(19) 0.31179(13) 0.0542(6) Uani d . 1 1 . .
    O O1 -0.3230(5) 0.3325(2) 0.47003(14) 0.0528(6) Uani d . 1 1 . .
    O O2 -0.5808(6) 0.1879(2) 0.54685(17) 0.0722(7) Uani d . 1 1 . .
    C C11 0.2683(7) -0.0573(3) 0.1811(2) 0.0447(7) Uani d . 1 1 . .
    O O4 -0.1068(6) 0.1288(2) 0.19569(15) 0.0656(7) Uani d . 1 1 . .
    O O5 0.7433(6) -0.3598(2) 0.04518(16) 0.0702(7) Uani d . 1 1 . .
    C C5 -0.0670(8) 0.4966(3) 0.3926(2) 0.0525(8) Uani d . 1 1 . .
    H H5 -0.1839 0.5552 0.4297 0.063 Uiso calc R 1 1 . .
    C C9 -0.0098(7) 0.1490(3) 0.3629(2) 0.0459(8) Uani d . 1 1 . .
    C C1 0.0601(7) 0.2784(3) 0.3473(2) 0.0443(7) Uani d . 1 1 . .
    C C6 -0.1068(7) 0.3679(3) 0.4027(2) 0.0455(8) Uani d . 1 1 . .
    C C14 0.5790(7) -0.2567(3) 0.0861(2) 0.0512(8) Uani d . 1 1 . .
    C C10 0.0876(8) 0.0505(3) 0.2267(2) 0.0500(8) Uani d . 1 1 . .
    C C4 0.1473(8) 0.5360(3) 0.3273(2) 0.0586(9) Uani d . 1 1 . .
    H H4 0.1758 0.6222 0.3199 0.070 Uiso calc R 1 1 . .
    C C7 -0.3849(8) 0.2081(3) 0.4861(2) 0.0532(8) Uani d . 1 1 . .
    C C12 0.4725(7) -0.1501(3) 0.2215(2) 0.0510(8) Uani d . 1 1 . .
    H H12 0.5054 -0.1455 0.2805 0.061 Uiso calc R 1 1 . .
    C C15 0.3792(8) -0.1649(3) 0.0454(2) 0.0612(10) Uani d . 1 1 . .
    H H15 0.3468 -0.1691 -0.0138 0.073 Uiso calc R 1 1 . .
    C C8 -0.2172(8) 0.1147(3) 0.4278(2) 0.0520(8) Uani d . 1 1 . .
    H H8 -0.2550 0.0296 0.4359 0.062 Uiso calc R 1 1 . .
    C C13 0.6278(8) -0.2498(3) 0.1738(2) 0.0565(9) Uani d . 1 1 . .
    H H13 0.7656 -0.3125 0.2008 0.068 Uiso calc R 1 1 . .
    C C16 0.2264(8) -0.0658(3) 0.0939(2) 0.0618(10) Uani d . 1 1 . .
    H H16 0.0905 -0.0027 0.0665 0.074 Uiso calc R 1 1 . .
    C C3 0.3223(8) 0.4490(3) 0.2719(2) 0.0585(9) Uani d . 1 1 . .
    H H3 0.4692 0.4768 0.2283 0.070 Uiso calc R 1 1 . .
    C C2 0.2795(7) 0.3217(3) 0.2813(2) 0.0525(8) Uani d . 1 1 . .
    H H2 0.3965 0.2639 0.2437 0.063 Uiso calc R 1 1 . .
    C C17 0.7156(10) -0.3667(4) -0.0473(2) 0.0784(12) Uani d . 1 1 . .
    H H17A 0.5023 -0.3692 -0.0560 0.118 Uiso calc R 1 1 . .
    H H17B 0.8401 -0.4429 -0.0680 0.118 Uiso calc R 1 1 . .
    H H17C 0.7859 -0.2924 -0.0800 0.118 Uiso calc R 1 1 . .
loop_
    _atom_site_aniso_label
    _atom_site_aniso_U_11
    _atom_site_aniso_U_22
    _atom_site_aniso_U_33
    _atom_site_aniso_U_12
    _atom_site_aniso_U_13
    _atom_site_aniso_U_23
    O3 0.0695(15) 0.0459(12) 0.0453(13) 0.0091(10) -0.0096(11) -0.0155(10)
    O1 0.0634(14) 0.0459(13) 0.0478(13) -0.0031(10) 0.0020(11) -0.0138(10)
    O2 0.0892(19) 0.0661(16) 0.0575(16) -0.0115(13) 0.0144(14) -0.0096(12)
    C11 0.0515(19) 0.0393(17) 0.0429(18) -0.0017(13) -0.0024(14) -0.0103(14)
    O4 0.0724(16) 0.0624(15) 0.0601(15) 0.0189(12) -0.0207(13) -0.0215(12)
    O5 0.0938(19) 0.0529(14) 0.0594(16) 0.0174(13) -0.0090(13) -0.0219(12)
    C5 0.060(2) 0.0451(19) 0.054(2) 0.0007(15) -0.0131(17) -0.0166(15)
    C9 0.057(2) 0.0391(17) 0.0418(18) 0.0060(14) -0.0117(16) -0.0130(14)
    C1 0.0482(18) 0.0443(18) 0.0404(17) 0.0026(14) -0.0096(14) -0.0106(14)
    C6 0.0508(19) 0.0458(18) 0.0407(18) -0.0030(14) -0.0080(15) -0.0095(14)
    C14 0.060(2) 0.0394(17) 0.053(2) 0.0007(15) -0.0023(16) -0.0139(15)
    C10 0.055(2) 0.0488(19) 0.047(2) -0.0023(16) -0.0085(16) -0.0116(15)
    C4 0.070(2) 0.047(2) 0.061(2) -0.0107(17) -0.0139(19) -0.0028(17)
    C7 0.065(2) 0.049(2) 0.045(2) -0.0026(16) -0.0074(17) -0.0086(15)
    C12 0.063(2) 0.0443(18) 0.0452(19) -0.0020(15) -0.0084(16) -0.0076(15)
    C15 0.077(2) 0.059(2) 0.047(2) 0.0108(18) -0.0159(18) -0.0186(17)
    C8 0.066(2) 0.0430(18) 0.0464(19) -0.0012(15) -0.0070(17) -0.0073(15)
    C13 0.071(2) 0.0420(18) 0.053(2) 0.0105(16) -0.0108(17) -0.0073(16)
    C16 0.078(2) 0.054(2) 0.051(2) 0.0165(17) -0.0171(18) -0.0157(17)
    C3 0.065(2) 0.062(2) 0.051(2) -0.0137(17) -0.0056(17) -0.0051(17)
    C2 0.056(2) 0.057(2) 0.0447(19) 0.0012(16) -0.0072(16) -0.0129(15)
    C17 0.103(3) 0.071(3) 0.057(2) 0.015(2) -0.006(2) -0.029(2)
_geom_special_details
;
All s.u.'s (except the s.u. in the dihedral angle between two l.s. planes) are
estimated using the full covariance matrix. The cell s.u.'s are taken into
account individually in the estimation of s.u.'s in distances, angles and
torsion angles; correlations between s.u.'s in cell parameters are only used
when they are defined by crystal symmetry. An approximate (isotropic)
treatment of cell s.u.'s is used for estimating s.u.'s involving l.s. planes.
;
loop_
    _geom_bond_atom_site_label_1
    _geom_bond_atom_site_label_2
    _geom_bond_site_symmetry_2
    _geom_bond_distance
    _geom_bond_publ_flag
    O3 C10 . 1.368(4) ?
    O3 C9 . 1.400(3) ?
    O1 C7 . 1.373(4) ?
    O1 C6 . 1.379(4) ?
    O2 C7 . 1.214(4) ?
    C11 C16 . 1.369(4) ?
    C11 C12 . 1.380(4) ?
    C11 C10 . 1.467(4) ?
    O4 C10 . 1.204(4) ?
    O5 C14 . 1.370(3) ?
    O5 C17 . 1.433(4) ?
    C5 C4 . 1.368(4) ?
    C5 C6 . 1.385(4) ?
    C5 H5 . 0.9300 ?
    C9 C8 . 1.327(4) ?
    C9 C1 . 1.434(4) ?
    C1 C6 . 1.391(4) ?
    C1 C2 . 1.403(4) ?
    C14 C15 . 1.365(4) ?
    C14 C13 . 1.381(4) ?
    C4 C3 . 1.387(5) ?
    C4 H4 . 0.9300 ?
    C7 C8 . 1.445(4) ?
    C12 C13 . 1.381(4) ?
    C12 H12 . 0.9300 ?
    C15 C16 . 1.379(4) ?
    C15 H15 . 0.9300 ?
    C8 H8 . 0.9300 ?
    C13 H13 . 0.9300 ?
    C16 H16 . 0.9300 ?
    C3 C2 . 1.373(4) ?
    C3 H3 . 0.9300 ?
    C2 H2 . 0.9300 ?
    C17 H17A . 0.9600 ?
    C17 H17B . 0.9600 ?
    C17 H17C . 0.9600 ?
loop_
    _geom_angle_atom_site_label_1
    _geom_angle_atom_site_label_2
    _geom_angle_atom_site_label_3
    _geom_angle_site_symmetry_1
    _geom_angle_site_symmetry_3
    _geom_angle
    _geom_angle_publ_flag
    C10 O3 C9 . . 117.2(2) ?
    C7 O1 C6 . . 122.2(2) ?
    C16 C11 C12 . . 119.0(3) ?
    C16 C11 C10 . . 117.4(3) ?
    C12 C11 C10 . . 123.6(3) ?
    C14 O5 C17 . . 117.5(3) ?
    C4 C5 C6 . . 118.9(3) ?
    C4 C5 H5 . . 120.6 ?
    C6 C5 H5 . . 120.6 ?
    C8 C9 O3 . . 118.5(3) ?
    C8 C9 C1 . . 122.3(3) ?
    O3 C9 C1 . . 119.1(3) ?
    C6 C1 C2 . . 117.9(3) ?
    C6 C1 C9 . . 116.4(3) ?
    C2 C1 C9 . . 125.7(3) ?
    O1 C6 C5 . . 116.8(3) ?
    O1 C6 C1 . . 121.3(3) ?
    C5 C6 C1 . . 121.9(3) ?
    C15 C14 O5 . . 123.9(3) ?
    C15 C14 C13 . . 120.6(3) ?
    O5 C14 C13 . . 115.5(3) ?
    O4 C10 O3 . . 121.8(3) ?
    O4 C10 C11 . . 125.8(3) ?
    O3 C10 C11 . . 112.4(3) ?
    C5 C4 C3 . . 120.8(3) ?
    C5 C4 H4 . . 119.6 ?
    C3 C4 H4 . . 119.6 ?
    O2 C7 O1 . . 116.6(3) ?
    O2 C7 C8 . . 126.4(3) ?
    O1 C7 C8 . . 116.9(3) ?
    C11 C12 C13 . . 119.6(3) ?
    C11 C12 H12 . . 120.2 ?
    C13 C12 H12 . . 120.2 ?
    C14 C15 C16 . . 118.4(3) ?
    C14 C15 H15 . . 120.8 ?
    C16 C15 H15 . . 120.8 ?
    C9 C8 C7 . . 120.8(3) ?
    C9 C8 H8 . . 119.6 ?
    C7 C8 H8 . . 119.6 ?
    C12 C13 C14 . . 120.2(3) ?
    C12 C13 H13 . . 119.9 ?
    C14 C13 H13 . . 119.9 ?
    C11 C16 C15 . . 122.1(3) ?
    C11 C16 H16 . . 118.9 ?
    C15 C16 H16 . . 118.9 ?
    C2 C3 C4 . . 120.2(3) ?
    C2 C3 H3 . . 119.9 ?
    C4 C3 H3 . . 119.9 ?
    C3 C2 C1 . . 120.4(3) ?
    C3 C2 H2 . . 119.8 ?
    C1 C2 H2 . . 119.8 ?
    O5 C17 H17A . . 109.5 ?
    O5 C17 H17B . . 109.5 ?
    H17A C17 H17B . . 109.5 ?
    O5 C17 H17C . . 109.5 ?
    H17A C17 H17C . . 109.5 ?
    H17B C17 H17C . . 109.5 ?
loop_
    _geom_torsion_atom_site_label_1
    _geom_torsion_atom_site_label_2
    _geom_torsion_atom_site_label_3
    _geom_torsion_atom_site_label_4
    _geom_torsion_site_symmetry_1
    _geom_torsion_site_symmetry_2
    _geom_torsion_site_symmetry_3
    _geom_torsion_site_symmetry_4
    _geom_torsion
    _geom_torsion_publ_flag
    C10 O3 C9 C8 . . . . 107.7(3) ?
    C10 O3 C9 C1 . . . . -76.3(4) ?
    C8 C9 C1 C6 . . . . -1.4(4) ?
    O3 C9 C1 C6 . . . . -177.3(3) ?
    C8 C9 C1 C2 . . . . 178.8(3) ?
    O3 C9 C1 C2 . . . . 2.9(5) ?
    C7 O1 C6 C5 . . . . 179.5(3) ?
    C7 O1 C6 C1 . . . . 0.1(4) ?
    C4 C5 C6 O1 . . . . 179.4(3) ?
    C4 C5 C6 C1 . . . . -1.3(5) ?
    C2 C1 C6 O1 . . . . -179.0(3) ?
    C9 C1 C6 O1 . . . . 1.2(4) ?
    C2 C1 C6 C5 . . . . 1.7(4) ?
    C9 C1 C6 C5 . . . . -178.1(3) ?
    C17 O5 C14 C15 . . . . 3.8(5) ?
    C17 O5 C14 C13 . . . . -176.1(3) ?
    C9 O3 C10 O4 . . . . 2.2(5) ?
    C9 O3 C10 C11 . . . . -177.0(3) ?
    C16 C11 C10 O4 . . . . 4.1(5) ?
    C12 C11 C10 O4 . . . . -175.1(3) ?
    C16 C11 C10 O3 . . . . -176.7(3) ?
    C12 C11 C10 O3 . . . . 4.1(4) ?
    C6 C5 C4 C3 . . . . 0.0(5) ?
    C6 O1 C7 O2 . . . . -179.7(3) ?
    C6 O1 C7 C8 . . . . -1.3(4) ?
    C16 C11 C12 C13 . . . . -0.6(5) ?
    C10 C11 C12 C13 . . . . 178.6(3) ?
    O5 C14 C15 C16 . . . . 179.8(3) ?
    C13 C14 C15 C16 . . . . -0.3(5) ?
    O3 C9 C8 C7 . . . . 176.2(3) ?
    C1 C9 C8 C7 . . . . 0.3(5) ?
    O2 C7 C8 C9 . . . . 179.3(3) ?
    O1 C7 C8 C9 . . . . 1.1(5) ?
    C11 C12 C13 C14 . . . . 0.0(5) ?
    C15 C14 C13 C12 . . . . 0.5(5) ?
    O5 C14 C13 C12 . . . . -179.7(3) ?
    C12 C11 C16 C15 . . . . 0.7(5) ?
    C10 C11 C16 C15 . . . . -178.5(3) ?
    C14 C15 C16 C11 . . . . -0.3(6) ?
    C5 C4 C3 C2 . . . . 0.9(5) ?
    C4 C3 C2 C1 . . . . -0.5(5) ?
    C6 C1 C2 C3 . . . . -0.8(5) ?
    C9 C1 C2 C3 . . . . 179.0(3) ?
loop_
    _geom_hbond_atom_site_label_D
    _geom_hbond_atom_site_label_H
    _geom_hbond_atom_site_label_A
    _geom_hbond_site_symmetry_A
    _geom_hbond_distance_DH
    _geom_hbond_distance_HA
    _geom_hbond_distance_DA
    _geom_hbond_angle_DHA
    C8 H8 O2 2_456 0.93 2.48 3.407(4) 173.3
    C2 H2 O4 1_655 0.93 2.49 3.340(4) 151.2
    C17 H17B O5 2_745 0.96 2.59 3.461(4) 151.0
_iucr_refine_instructions_details
;
TITL isochtube2 in P -1
CELL  0.71073   4.371  10.535  15.193   85.218   83.688   81.893
ZERR     2.00   0.001   0.004   0.002    0.003    0.002    0.001
LATT   1
SFAC  C    H    O
UNIT  34   24   10
MERG   2
SIZE   0.25 0.15 0.04
HTAB  C8 O2_$1
EQIV  $1  -1-x, -y, 1-z
HTAB  C2 O4_$2
EQIV  $2  1+x, y, z
HTAB   C17   O5_$3
EQIV  $3  2-x, -1-y, -z
OMIT     1  -5  17
OMIT     0  -1   1
OMIT     0   0   1
OMIT     0   1   0
OMIT     1   0   1
FMAP   2
PLAN   25
ACTA    50.00
BOND   $H
CONF
L.S.  10
TEMP    25.00
WGHT    0.032400    0.586100
FVAR       4.60359
O3    3    0.159799    0.053403    0.311793    11.00000    0.06945    0.04590 =
         0.04525   -0.01546   -0.00960    0.00913
O1    3   -0.322988    0.332515    0.470026    11.00000    0.06342    0.04593 =
         0.04781   -0.01377    0.00195   -0.00314
O2    3   -0.580796    0.187935    0.546849    11.00000    0.08925    0.06610 =
         0.05753   -0.00955    0.01440   -0.01149
C11   1    0.268252   -0.057307    0.181057    11.00000    0.05152    0.03930 =
         0.04292   -0.01027   -0.00245   -0.00172
O4    3   -0.106756    0.128840    0.195694    11.00000    0.07244    0.06240 =
         0.06008   -0.02146   -0.02066    0.01894
O5    3    0.743304   -0.359810    0.045179    11.00000    0.09376    0.05288 =
         0.05935   -0.02186   -0.00902    0.01735
C5    1   -0.066955    0.496593    0.392635    11.00000    0.06033    0.04513 =
         0.05366   -0.01662   -0.01313    0.00074
AFIX  43
H5    2   -0.183853    0.555237    0.429659    11.00000   -1.20000
AFIX   0
C9    1   -0.009776    0.148962    0.362938    11.00000    0.05651    0.03914 =
         0.04182   -0.01300   -0.01174    0.00602
C1    1    0.060150    0.278415    0.347286    11.00000    0.04818    0.04434 =
         0.04041   -0.01064   -0.00958    0.00262
C6    1   -0.106774    0.367877    0.402742    11.00000    0.05076    0.04579 =
         0.04072   -0.00950   -0.00797   -0.00303
C14   1    0.579018   -0.256702    0.086143    11.00000    0.06015    0.03936 =
         0.05300   -0.01392   -0.00233    0.00067
C10   1    0.087630    0.050542    0.226696    11.00000    0.05546    0.04880 =
         0.04673   -0.01162   -0.00855   -0.00230
C4    1    0.147263    0.535998    0.327262    11.00000    0.07050    0.04691 =
         0.06059   -0.00276   -0.01392   -0.01067
AFIX  43
H4    2    0.175798    0.622208    0.319858    11.00000   -1.20000
AFIX   0
C7    1   -0.384916    0.208050    0.486146    11.00000    0.06514    0.04942 =
         0.04501   -0.00863   -0.00737   -0.00259
C12   1    0.472511   -0.150082    0.221520    11.00000    0.06345    0.04429 =
         0.04521   -0.00758   -0.00836   -0.00200
AFIX  43
H12   2    0.505391   -0.145469    0.280549    11.00000   -1.20000
AFIX   0
C15   1    0.379166   -0.164914    0.045353    11.00000    0.07732    0.05860 =
         0.04672   -0.01859   -0.01588    0.01078
AFIX  43
H15   2    0.346763   -0.169093   -0.013760    11.00000   -1.20000
AFIX   0
C8    1   -0.217177    0.114720    0.427835    11.00000    0.06578    0.04304 =
         0.04640   -0.00731   -0.00699   -0.00124
AFIX  43
H8    2   -0.255048    0.029638    0.435891    11.00000   -1.20000
AFIX   0
C13   1    0.627776   -0.249804    0.173825    11.00000    0.07116    0.04202 =
         0.05279   -0.00729   -0.01078    0.01050
AFIX  43
H13   2    0.765630   -0.312529    0.200827    11.00000   -1.20000
AFIX   0
C16   1    0.226380   -0.065805    0.093871    11.00000    0.07753    0.05401 =
         0.05089   -0.01572   -0.01712    0.01652
AFIX  43
H16   2    0.090513   -0.002710    0.066455    11.00000   -1.20000
AFIX   0
C3    1    0.322342    0.448956    0.271912    11.00000    0.06518    0.06153 =
         0.05059   -0.00508   -0.00557   -0.01366
AFIX  43
H3    2    0.469243    0.476843    0.228297    11.00000   -1.20000
AFIX   0
C2    1    0.279470    0.321687    0.281305    11.00000    0.05573    0.05672 =
         0.04468   -0.01294   -0.00717    0.00120
AFIX  43
H2    2    0.396513    0.263871    0.243706    11.00000   -1.20000
AFIX   0
C17   1    0.715608   -0.366658   -0.047338    11.00000    0.10339    0.07071 =
         0.05725   -0.02913   -0.00646    0.01452
AFIX 137
H17A  2    0.502300   -0.369199   -0.055952    11.00000   -1.50000
H17B  2    0.840090   -0.442917   -0.068037    11.00000   -1.50000
H17C  2    0.785873   -0.292447   -0.080022    11.00000   -1.50000
HKLF 4
REM  isochtube1 in P -1
REM R1 =  0.0658 for   1540 Fo > 4sig(Fo)  and  0.1347 for all   2731 data
REM    200 parameters refined using      0 restraints
END
WGHT      0.0324      0.5868
REM Highest difference peak  0.170,  deepest hole -0.226,  1-sigma level  0.046
Q1    1  -0.1652  0.2368  0.4185  11.00000  0.05    0.17
Q2    1  -0.0958 -0.0368  0.0975  11.00000  0.05    0.17
Q3    1   0.3646 -0.2401  0.0874  11.00000  0.05    0.16
Q4    1   0.9626 -0.4055  0.0565  11.00000  0.05    0.16
Q5    1   0.8072 -0.3700  0.2026  11.00000  0.05    0.16
Q6    1   0.5454 -0.2968  0.0720  11.00000  0.05    0.16
Q7    1   0.1974 -0.0636  0.1636  11.00000  0.05    0.15
Q8    1   0.2984  0.4961  0.4236  11.00000  0.05    0.15
Q9    1   0.5854 -0.0357  0.2221  11.00000  0.05    0.15
Q10   1   0.7020 -0.1553  0.0762  11.00000  0.05    0.15
Q11   1  -0.1959  0.2053  0.3450  11.00000  0.05    0.15
Q12   1   0.3766 -0.0982  0.1977  11.00000  0.05    0.15
Q13   1   0.4007  0.1995  0.2372  11.00000  0.05    0.15
Q14   1   0.2097 -0.1097  0.2166  11.00000  0.05    0.14
Q15   1   0.1993 -0.0220  0.1963  11.00000  0.05    0.14
Q16   1  -0.5060  0.4410  0.5019  11.00000  0.05    0.14
Q17   1   0.3170 -0.0617  0.2726  11.00000  0.05    0.14
Q18   1   0.6545 -0.1974  0.3575  11.00000  0.05    0.14
Q19   1   0.2486 -0.1569  0.3069  11.00000  0.05    0.14
Q20   1   0.3963 -0.2775  0.2309  11.00000  0.05    0.14
Q21   1  -0.4546  0.1247  0.1962  11.00000  0.05    0.14
Q22   1  -0.3189  0.5552  0.4257  11.00000  0.05    0.14
Q23   1   0.8055 -0.0907  0.2264  11.00000  0.05    0.13
Q24   1   0.3267  0.1302  0.2140  11.00000  0.05    0.13
Q25   1  -0.4237  0.0025  0.4669  11.00000  0.05    0.13
;
data_global
_journal_date_recd_electronic     2012-11-08
_journal_date_accepted     2012-11-20
_journal_name_full     'Acta Crystallographica, Section E'
_journal_year     2012
_journal_volume     68
_journal_issue     12
_journal_page_first     o3438
_journal_page_last     o3439
_journal_paper_category     QO
_journal_paper_doi     10.1107/S1600536812047666
_journal_coeditor_code     ZS2245
_publ_contact_author_name     'Abou Akoun'
_publ_contact_author_address
;
Laboratoire de Cristallographie et Physique Mol\'eculaire
UFR SSMT, Universit\'e de Cocody
22 BP 582 Abidjan 22
C\^ote d'Ivoire
;
_publ_contact_author_email     'abou_akoun@yahoo.fr'
_publ_contact_author_fax     ?
_publ_contact_author_phone     '+225 05915874'
_publ_section_title
;
2-Oxo-2<i>H</i>-chromen-4-yl 4-methoxybenzoate
;
loop_
    _publ_author_name
    _publ_author_address
    'Abou, Akoun'
;
Laboratoire de Cristallographie et Physique Mol\'eculaire
UFR SSMT
Universit\'e de Cocody
22 BP 582 Abidjan 22
C\^ote d'Ivoire
;
    'Djand\'e, Abdoulaye'
;
Laboratoire de Chimie Bio-organique et de Phytochimie,
Universit\'e de Ouagadougou
03 BP 7021 Ouagadougou 03
Burkina Faso
;
    'Danger, Gr\'egoire'
;
Laboratoire de Physique des Interactions Ioniques et Mol\'eculaires,
Equipe-Spectrom\'etries et Dynamique Mol\'eculaire, Centre Saint J\'er\^ome,
Universit\'e de Provence, 13397 Marseille, France
;
    'Saba, Adama'
;
Laboratoire de Chimie Bio-organique et de Phytochimie,
Universit\'e de Ouagadougou
03 BP 7021 Ouagadougou 03
Burkina Faso
;
    'Kakou-Yao, Rita'
;
Laboratoire de Cristallographie et Physique Mol\'eculaire
UFR SSMT
Universit\'e de Cocody
22 BP 582 Abidjan 22
C\^ote d'Ivoire
;
