# Supplementary material for: 2-Oxo-2H-chromen-4-yl 4-meth­oxy­benzoate
Source: Acta Crystallogr Sect E Struct Rep Online. 2012 Nov 24;68(Pt 12):o3438–9. doi: 10.1107/S1600536812047666 (PMC3589019; doi:10.1107/S1600536812047666)
Supplement: Supplementary file 2 [file e-68-o3438-Isup2.hkl]

#
# h,k,l, Fc-squared, Fo-squared, sigma(Fo-squared) and status flag
#
data_I

_audit_update_record
;
2012-11-19 # Formatted by publCIF
;
_shelx_title ' isochtube1 in P -1'
_shelx_refln_list_code          4
_shelx_F_calc_maximum       50.21
_exptl_crystal_F_000       308.00
_reflns_d_resolution_high  0.7837
 
loop_
 _symmetry_equiv_pos_as_xyz
 'x, y, z'
 '-x, -y, -z'
 
_cell_length_a      4.371
_cell_length_b     10.535
_cell_length_c     15.193
_cell_angle_alpha  85.218
_cell_angle_beta   83.688
_cell_angle_gamma  81.893
 
_shelx_F_squared_multiplier     1.000
 
loop_
 _refln_index_h
 _refln_index_k
 _refln_index_l
 _refln_F_squared_calc
 _refln_F_squared_meas
 _refln_F_squared_sigma
 _refln_observed_status
   1   0   0        2.21       -0.20      0.20 o
   2   0   0      176.67      171.75      3.38 o
   3   0   0       16.12       25.59      3.38 o
   4   0   0        6.87        4.21      3.28 o
   5   0   0        3.03       -0.32      2.60 o
  -5   1   0       12.16       15.19      3.70 o
  -4   1   0        1.37        1.97      3.05 o
  -3   1   0       61.14       56.30      1.34 o
  -2   1   0        3.74        8.49      0.66 o
  -1   1   0       99.14      102.28      2.98 o
   1   1   0       11.51       25.34      0.81 o
   2   1   0      206.58      194.59      3.86 o
   3   1   0       44.53       54.93      2.35 o
   4   1   0        2.60        3.64      2.13 o
   5   1   0        0.04        0.25      2.47 o
  -5   2   0       19.72       29.04      4.40 o
  -4   2   0        0.41        2.58      2.49 o
  -3   2   0        1.30        1.63      0.70 o
  -2   2   0       24.87       27.24      0.87 o
  -1   2   0       25.93       21.13      0.98 o
   0   2   0      199.00      199.93      4.95 o
   2   2   0      399.84      390.83      7.59 o
   3   2   0      334.08      362.24      8.46 o
   4   2   0        2.23        7.93      2.30 o
   5   2   0        0.58        4.61      4.11 o
  -4   3   0        8.26       10.42      1.52 o
  -3   3   0        3.48        3.87      0.91 o
  -2   3   0      725.56      705.91     16.43 o
  -1   3   0       44.63       41.57      1.49 o
   0   3   0       22.70       25.76      1.14 o
   1   3   0      761.31      731.24     16.22 o
   2   3   0      686.86      676.24     15.42 o
   3   3   0       40.23       38.35      1.45 o
   4   3   0        0.15       -1.78      1.78 o
   5   3   0        0.27       -0.36      1.50 o
  -4   4   0       13.45       21.27      3.30 o
  -3   4   0       81.59       84.36      2.54 o
  -2   4   0      426.40      444.42     10.29 o
  -1   4   0        0.00       -0.20      0.50 o
   0   4   0      349.09      368.81     11.65 o
   1   4   0       48.15       50.57      1.31 o
   2   4   0       29.88       31.86      1.10 o
   3   4   0       31.07       30.24      1.21 o
   4   4   0        7.21       11.11      2.91 o
   5   4   0        0.77        1.18      5.06 o
  -4   5   0        0.72       -1.62      3.17 o
  -3   5   0      262.33      269.96      6.42 o
  -2   5   0       29.71       36.61      1.58 o
  -1   5   0       47.34       46.36      1.40 o
   0   5   0      144.23      162.54      4.52 o
   1   5   0      829.04      896.03     21.69 o
   2   5   0       12.41       14.20      1.01 o
   3   5   0      178.28      191.91      5.45 o
   4   5   0       17.39       17.98      1.50 o
   5   5   0        3.62       -5.24      5.24 o
  -4   6   0        0.46        2.28      3.15 o
  -3   6   0       21.74       15.94      1.52 o
  -2   6   0      130.18      129.07      3.35 o
  -1   6   0       41.15       43.11      1.88 o
   0   6   0      190.72      220.51      6.22 o
   1   6   0       87.58       80.21      2.00 o
   2   6   0       32.99       37.87      1.79 o
   3   6   0        3.01        0.06      1.00 o
   4   6   0       16.58       16.74      2.18 o
  -3   7   0        0.34        1.86      1.55 o
  -2   7   0      451.54      480.05     11.20 o
  -1   7   0        0.31        0.62      1.30 o
   0   7   0      122.47      129.51      3.99 o
   1   7   0        0.33        1.74      0.66 o
   2   7   0        1.59        4.35      1.21 o
   3   7   0        1.97       -0.74      1.33 o
   4   7   0        2.20        4.38      2.36 o
  -3   8   0        9.05       14.96      3.73 o
  -2   8   0      102.70      106.47      4.43 o
  -1   8   0       43.78       50.65      2.41 o
   0   8   0        0.00        8.18      4.59 o
   1   8   0        1.10        1.50      0.95 o
   2   8   0        2.05        1.55      1.39 o
   3   8   0       26.11       27.17      1.86 o
   4   8   0        0.51        2.99      2.95 o
  -3   9   0        1.59        2.16      3.06 o
  -2   9   0      115.50      115.46      4.82 o
  -1   9   0        5.04        5.31      2.23 o
   0   9   0       54.32       70.82      3.26 o
   1   9   0       41.46       40.89      2.07 o
   2   9   0        0.16        2.80      2.74 o
   3   9   0       10.85       13.26      3.44 o
   4   9   0        0.26        7.48      4.72 o
  -3  10   0        2.54       -3.13      3.94 o
  -2  10   0        4.61        6.78      3.24 o
  -1  10   0        3.02        6.23      2.93 o
   0  10   0      186.25      204.51      7.96 o
   1  10   0        4.92        9.90      1.62 o
   2  10   0        0.66        7.28      3.86 o
   3  10   0        0.86       -0.41      1.63 o
  -2  11   0        2.93        8.32      3.70 o
  -1  11   0       17.69       14.37      3.12 o
   0  11   0        2.17        3.22      2.77 o
   1  11   0        0.01        3.96      1.69 o
   2  11   0        1.90        3.94      3.69 o
   3  11   0        1.14       -0.92      0.92 o
  -1  12   0        2.61       -0.82      3.01 o
   0  12   0        2.84        5.22      2.86 o
   1  12   0       35.36       28.15      5.18 o
   2  12   0       10.74        9.52      5.25 o
   0  13   0        1.66        5.86      5.36 o
   1  13   0        0.51       -3.88      4.73 o
   2  13   0        2.36        2.12      4.10 o
  -1 -13   1        0.82       -3.47      4.48 o
  -2 -12   1        0.32       -0.57      4.72 o
  -1 -12   1       43.17       37.51      6.36 o
   0 -12   1        6.62        9.33      3.24 o
   1 -12   1        2.97       -1.15      3.47 o
  -2 -11   1        4.79        3.63      4.32 o
  -1 -11   1       36.38       49.87      2.82 o
   0 -11   1       23.26       18.34      2.66 o
   1 -11   1        0.19       -2.39      2.72 o
   2 -11   1        0.95        1.57      3.86 o
  -2 -10   1        3.56       10.66      3.87 o
  -1 -10   1       13.81       15.00      1.73 o
   0 -10   1        6.59       10.19      2.19 o
   1 -10   1       70.31       69.60      3.97 o
   2 -10   1        0.80        3.87      3.30 o
   3 -10   1        2.42       -3.76      5.47 o
  -3  -9   1        2.41        5.13      2.68 o
  -2  -9   1        8.61        5.67      2.95 o
  -1  -9   1        2.34        0.85      1.25 o
   0  -9   1       30.12       38.84      2.45 o
   1  -9   1      562.42      583.50     17.96 o
   2  -9   1       78.47       78.01      4.03 o
   3  -9   1        0.49        2.49      3.34 o
  -4  -8   1        9.21       10.75      2.95 o
  -3  -8   1        0.87        3.75      1.80 o
  -2  -8   1        9.38       12.38      2.22 o
  -1  -8   1       14.44       17.13      1.21 o
   0  -8   1       56.12       60.21      2.44 o
   1  -8   1       33.84       38.03      2.26 o
   2  -8   1       40.23       55.68      4.14 o
   3  -8   1        4.36        8.46      2.22 o
  -4  -7   1       28.05       26.02      2.60 o
  -3  -7   1       49.19       45.18      2.29 o
  -2  -7   1        7.70        7.98      1.09 o
  -1  -7   1       13.84       13.77      0.98 o
   0  -7   1       27.92       35.10      2.09 o
   1  -7   1       69.19       67.78      2.57 o
   2  -7   1      145.82      159.47      3.93 o
   3  -7   1        0.27       -1.53      1.53 o
  -4  -6   1       48.11       45.05      2.77 o
  -3  -6   1      135.10      150.43      4.67 o
  -2  -6   1       25.02       24.83      1.27 o
  -1  -6   1        2.17        3.49      0.78 o
   0  -6   1      302.88      349.00     12.90 o
   1  -6   1       51.19       51.76      1.98 o
   2  -6   1       53.73       56.25      1.90 o
   3  -6   1       31.60       32.14      1.72 o
   4  -6   1        3.50        3.64      2.82 o
  -5  -5   1        2.23       -5.95      5.95 o
  -4  -5   1       13.33       30.78      6.55 o
  -3  -5   1       52.78       54.71      1.84 o
  -2  -5   1       60.50       55.52      1.56 o
  -1  -5   1      234.98      245.23      6.88 o
   0  -5   1        0.14       -0.09      0.39 o
   1  -5   1       52.73       47.16      1.53 o
   2  -5   1       58.31       57.92      2.15 o
   3  -5   1       26.52       27.61      1.53 o
   4  -5   1        1.11        2.41      3.04 o
  -5  -4   1        0.07       -3.71      3.71 o
  -4  -4   1        1.41        3.34      2.18 o
  -3  -4   1       50.10       47.82      1.43 o
  -2  -4   1     1091.93     1072.16     24.76 o
  -1  -4   1       44.93       44.33      1.26 o
   0  -4   1      130.19      128.57      3.48 o
   1  -4   1        0.01        0.09      0.52 o
   2  -4   1      355.24      356.35      9.42 o
   3  -4   1       25.36       23.94      1.44 o
   4  -4   1       17.34       16.53      3.26 o
  -5  -3   1        9.06        0.35      1.74 o
  -4  -3   1        0.80        0.61      0.88 o
  -3  -3   1        0.70        1.39      0.64 o
  -2  -3   1       33.46       38.32      2.56 o
  -1  -3   1      266.09      251.89      4.79 o
   0  -3   1     1885.13     1919.44     65.42 o
   1  -3   1       64.99       57.76      1.50 o
   2  -3   1        1.54        2.75      0.68 o
   3  -3   1       18.38       17.98      1.02 o
   4  -3   1        3.51        4.09      0.87 o
  -5  -2   1        0.55       -0.31      2.74 o
  -4  -2   1        3.31        7.41      2.06 o
  -3  -2   1        4.88        4.90      0.64 o
  -2  -2   1       17.42       15.56      1.25 o
   0  -2   1       11.11       11.76      0.56 o
   1  -2   1     1357.95     1186.92     31.61 o
   2  -2   1       83.14       73.87      2.10 o
   3  -2   1        4.73        5.08      0.92 o
   4  -2   1        0.36       -1.19      2.11 o
   5  -2   1       10.83       15.51      4.06 o
  -5  -1   1        1.87       -1.92      2.54 o
  -4  -1   1       11.29       14.30      2.26 o
  -3  -1   1       76.16       78.33      2.54 o
  -2  -1   1      200.00      190.26      4.04 o
  -1  -1   1     1022.35      935.68     17.55 o
   2  -1   1      122.64      130.73      3.30 o
   3  -1   1        0.05        0.13      1.33 o
   4  -1   1        2.39        5.14      2.78 o
   5  -1   1       27.96       30.42      3.83 o
  -5   0   1        1.39        3.44      3.68 o
  -4   0   1       13.52       30.75      5.14 o
  -3   0   1       62.11       65.98      1.60 o
  -2   0   1       46.16       46.91      1.49 o
  -1   0   1       36.87       35.09      0.93 o
   2   0   1      278.25      269.38      9.66 o
   3   0   1       21.17       21.45      1.75 o
   4   0   1        1.91        2.62      3.09 o
   5   0   1        0.21        0.17      2.75 o
  -5   1   1        0.04        3.57      4.29 o
  -4   1   1        3.05        1.56      2.77 o
  -3   1   1       15.31       15.61      0.83 o
  -2   1   1       28.40       23.20      0.71 o
  -1   1   1        9.68        8.91      0.50 o
   0   1   1       36.69        0.72      0.17 o
   2   1   1       10.93        9.06      0.97 o
   3   1   1        0.15        3.72      1.22 o
   4   1   1        6.51       15.01      2.02 o
   5   1   1        1.07       -1.34      2.41 o
  -5   2   1        8.69        6.49      4.06 o
  -4   2   1        0.43        3.79      1.34 o
  -3   2   1       61.46       64.46      1.75 o
  -2   2   1        1.80        0.22      0.46 o
  -1   2   1     2520.86     2280.91     45.94 o
   0   2   1       42.13       36.87      1.00 o
   1   2   1      812.66      717.58     15.79 o
   2   2   1       68.48       60.92      1.30 o
   3   2   1       67.48       73.25      2.49 o
   4   2   1       48.46       55.44      3.25 o
   5   2   1        0.72        7.26      4.33 o
  -4   3   1      155.38      174.37      5.34 o
  -3   3   1        0.31        1.25      1.01 o
  -2   3   1      177.66      189.74      5.13 o
  -1   3   1       88.15       94.43      2.21 o
   0   3   1        1.97        1.53      0.36 o
   1   3   1      240.57      234.81      5.88 o
   2   3   1      483.46      477.51      8.98 o
   3   3   1        0.96       -0.10      0.61 o
   4   3   1        8.18        5.17      2.03 o
   5   3   1        0.18        4.66      2.80 o
  -4   4   1       20.47       17.11      3.42 o
  -3   4   1       52.07       56.98      1.88 o
  -2   4   1       17.31       17.03      1.32 o
  -1   4   1       52.52       57.28      1.45 o
   0   4   1      733.85      743.83     21.32 o
   1   4   1      656.71      669.85     13.99 o
   2   4   1       33.46       35.55      0.96 o
   3   4   1        9.86        9.62      0.75 o
   4   4   1        0.01       -0.35      0.35 o
   5   4   1        4.97       -1.64      4.40 o
  -4   5   1        0.23        1.24      3.39 o
  -3   5   1      228.08      239.54      5.86 o
  -2   5   1      163.60      178.66      4.54 o
  -1   5   1       36.81       39.59      1.57 o
   0   5   1       92.50      100.24      2.99 o
   1   5   1     1034.25     1073.94     23.49 o
   2   5   1       31.75       31.09      1.54 o
   3   5   1       15.44       16.77      0.91 o
   4   5   1       34.06       39.23      1.82 o
   5   5   1        0.72       -5.53      5.53 o
  -4   6   1       11.78        3.39      3.20 o
  -3   6   1       21.96       19.39      1.59 o
  -2   6   1      184.79      189.28      5.52 o
  -1   6   1        8.39       11.68      1.42 o
   0   6   1       53.61       57.88      1.93 o
   1   6   1       11.85       11.40      0.84 o
   2   6   1        2.33        1.84      0.81 o
   3   6   1        2.92        3.63      1.07 o
   4   6   1        9.30        8.83      2.15 o
  -3   7   1        3.66        1.32      1.93 o
  -2   7   1       37.94       44.20      3.10 o
  -1   7   1      126.45      132.69      4.22 o
   0   7   1        4.62        6.17      1.04 o
   1   7   1       66.11       68.35      1.92 o
   2   7   1       43.49       46.86      1.93 o
   3   7   1       33.74       37.90      1.95 o
   4   7   1       47.11       41.29      2.89 o
  -3   8   1        0.76        2.44      3.43 o
  -2   8   1       24.43       31.37      2.55 o
  -1   8   1     1790.68     1906.26     63.82 o
   0   8   1       18.27       17.75      1.58 o
   1   8   1       22.85       20.03      1.19 o
   2   8   1        0.42        3.57      1.73 o
   3   8   1       15.09       16.34      1.93 o
   4   8   1        5.61        2.51      2.67 o
  -3   9   1        4.71        5.97      3.04 o
  -2   9   1        0.18        1.97      2.77 o
  -1   9   1        6.18        5.82      2.33 o
   0   9   1       28.91       34.09      2.13 o
   1   9   1        1.96        3.35      1.27 o
   2   9   1       68.77       64.69      2.89 o
   3   9   1        8.52       10.47      2.58 o
   4   9   1        0.00       -0.99      4.46 o
  -3  10   1        0.03       -1.02      3.37 o
  -2  10   1        1.04        3.05      3.19 o
  -1  10   1       10.41        7.87      2.73 o
   0  10   1      131.26      154.10      6.15 o
   1  10   1       61.84       71.25      5.16 o
   2  10   1       77.87       75.93      6.45 o
   3  10   1        0.09        0.73      2.62 o
  -2  11   1        0.40        3.67      3.67 o
  -1  11   1        4.69        3.69      2.85 o
   0  11   1        0.81        0.97      2.28 o
   1  11   1        2.96        2.74      3.90 o
   2  11   1        9.39       14.99      4.84 o
   3  11   1        3.74        2.18      4.55 o
  -1  12   1        2.17        0.34      3.07 o
   0  12   1        2.15        3.82      2.68 o
   1  12   1        0.01       -3.31      3.89 o
   2  12   1        2.14       -4.36      4.55 o
   3  12   1        2.77       -1.30      4.60 o
   0  13   1       18.88       24.64      4.78 o
   1  13   1        1.66        5.21      6.86 o
   2  13   1        3.63        2.99      4.28 o
  -2 -12   2        1.80       -0.09      3.97 o
  -1 -12   2        0.10       -1.76      5.04 o
   0 -12   2        7.58       10.95      3.06 o
   1 -12   2        5.28        5.12      6.13 o
  -2 -11   2        0.00        1.01      2.99 o
  -1 -11   2       15.42       17.33      5.93 o
   0 -11   2      102.48       97.37      4.47 o
   1 -11   2        0.79        2.98      3.16 o
   2 -11   2        1.27        4.19      4.70 o
  -3 -10   2        0.07       -0.88      2.56 o
  -2 -10   2        0.16        0.15      2.26 o
  -1 -10   2       69.23       68.26      3.01 o
   0 -10   2       80.21       84.18      3.61 o
   1 -10   2       10.36       20.87      3.25 o
   2 -10   2       35.21       42.74      3.69 o
   3 -10   2        0.24       -1.16      5.48 o
  -3  -9   2        1.15       -1.87      3.39 o
  -2  -9   2       11.78        9.52      2.22 o
  -1  -9   2        2.35        0.84      1.26 o
   0  -9   2        1.00        5.12      1.93 o
   1  -9   2       72.00       73.17      3.44 o
   2  -9   2        8.21        8.45      2.66 o
   3  -9   2       11.48       17.07      3.63 o
  -4  -8   2        1.36        3.84      3.52 o
  -3  -8   2        0.05        4.58      4.25 o
  -2  -8   2        8.72        9.07      1.40 o
  -1  -8   2        0.98        0.78      1.11 o
   0  -8   2        0.04        1.87      1.62 o
   1  -8   2       26.77       26.12      2.24 o
   2  -8   2      359.86      352.11      8.02 o
   3  -8   2        2.12        3.20      2.08 o
  -4  -7   2        1.45        1.95      3.16 o
  -3  -7   2       52.42       59.94      2.28 o
  -2  -7   2        4.24        5.36      1.31 o
  -1  -7   2       19.69       16.72      1.26 o
   0  -7   2      111.79      109.43      3.02 o
   1  -7   2        0.11        0.32      0.75 o
   2  -7   2       41.34       47.80      2.11 o
   3  -7   2        0.02        0.64      1.57 o
  -4  -6   2        0.80       -1.76      2.16 o
  -3  -6   2      488.83      519.85     12.47 o
  -2  -6   2       59.29       58.46      2.12 o
  -1  -6   2       35.95       34.95      1.57 o
   0  -6   2       65.90       69.34      2.22 o
   1  -6   2       59.85       55.41      1.90 o
   2  -6   2        3.81        5.94      1.45 o
   3  -6   2       46.51       42.40      1.84 o
   4  -6   2        0.01       -2.37      2.91 o
  -4  -5   2        1.12       -0.27      0.78 o
  -3  -5   2       74.24       73.98      2.55 o
  -2  -5   2       66.66       68.04      1.65 o
  -1  -5   2      115.07      112.77      3.23 o
   0  -5   2      164.11      159.53      6.11 o
   1  -5   2       61.82       49.27      2.34 o
   2  -5   2        3.75        4.90      1.07 o
   3  -5   2       32.68       32.10      1.51 o
   4  -5   2        0.51        2.91      3.05 o
  -5  -4   2        1.62       -4.00      4.00 o
  -4  -4   2        1.16       -0.13      0.59 o
  -3  -4   2        0.03        1.33      0.89 o
  -2  -4   2     1137.47     1131.60     21.71 o
  -1  -4   2        2.35        3.42      0.60 o
   0  -4   2     1938.42     2074.36     77.39 o
   1  -4   2       10.67        8.89      0.94 o
   2  -4   2       72.25       77.44      2.46 o
   3  -4   2        1.84        1.34      1.13 o
   4  -4   2        4.24        4.01      1.43 o
  -5  -3   2        9.75        5.86      2.29 o
  -4  -3   2        2.81        1.09      1.09 o
  -3  -3   2        1.33        1.16      0.70 o
  -2  -3   2      256.20      250.87      5.06 o
  -1  -3   2       57.38       61.50      1.78 o
   0  -3   2       10.94        9.05      0.75 o
   1  -3   2        4.21        5.46      0.70 o
   2  -3   2        0.01        1.34      0.72 o
   3  -3   2       11.59        8.91      0.92 o
   4  -3   2        2.14        9.54      3.00 o
  -5  -2   2        0.00       -2.16      2.99 o
  -4  -2   2        0.11       -0.16      1.28 o
  -3  -2   2        1.17        2.25      0.67 o
  -2  -2   2      216.53      206.85      3.94 o
  -1  -2   2      604.05      518.82     10.14 o
   0  -2   2     2187.10     1926.31     87.16 o
   1  -2   2       29.58       30.79      1.18 o
   2  -2   2       10.38       10.88      1.40 o
   3  -2   2        4.88        8.64      0.72 o
   4  -2   2        0.19        3.34      2.30 o
   5  -2   2       26.44       31.39      4.57 o
  -5  -1   2        0.79       -2.10      3.27 o
  -4  -1   2        1.23        0.63      1.02 o
  -3  -1   2       79.96       81.59      2.54 o
  -2  -1   2      263.02      264.57      5.89 o
  -1  -1   2      101.03       86.08      1.76 o
   2  -1   2      333.55      313.44      8.16 o
   3  -1   2       29.84       33.21      2.85 o
   4  -1   2        5.82        6.59      2.23 o
   5  -1   2        1.89        7.81      3.51 o
  -5   0   2       16.08       22.67      4.06 o
  -4   0   2        0.34       -0.43      1.13 o
  -3   0   2       12.85        8.81      0.72 o
  -2   0   2      154.65      139.75      2.69 o
  -1   0   2      467.61      440.44      8.82 o
   0   0   2        7.01        0.33      0.34 o
   2   0   2       23.24       19.52      1.70 o
   3   0   2      113.01      125.18      7.35 o
   4   0   2        3.43        1.64      2.17 o
   5   0   2        2.12        3.39      2.77 o
  -5   1   2       22.58       30.70      5.73 o
  -4   1   2       15.87       19.63      1.16 o
  -3   1   2        1.20        1.10      0.71 o
  -2   1   2       12.57       13.55      0.60 o
  -1   1   2      274.17      237.00      4.85 o
   0   1   2     1297.93     1169.73     35.12 o
   1   1   2      227.80      205.64      6.12 o
   2   1   2        4.57        4.23      0.94 o
   3   1   2      255.77      278.98     12.89 o
   4   1   2       37.78       39.38      2.59 o
   5   1   2        0.00       -0.50      2.95 o
  -4   2   2      144.93      168.72      4.69 o
  -3   2   2       13.04       12.92      0.91 o
  -2   2   2       49.88       45.57      1.19 o
  -1   2   2      201.17      186.51      4.02 o
   0   2   2      874.26      827.87     19.90 o
   1   2   2       24.78       30.71      2.72 o
   2   2   2       22.22       22.05      0.72 o
   3   2   2       67.45       63.99      2.18 o
   4   2   2        2.28        4.91      1.89 o
   5   2   2        0.51       12.27      5.11 o
  -4   3   2       45.18       43.41      2.65 o
  -3   3   2       37.05       42.45      1.47 o
  -2   3   2      220.35      223.05      4.83 o
  -1   3   2       51.73       52.82      1.42 o
   0   3   2      117.90      111.77      2.60 o
   1   3   2       22.04       19.68      1.18 o
   2   3   2      252.49      242.10      6.90 o
   3   3   2        0.22        0.27      0.62 o
   4   3   2        8.13        3.76      1.82 o
   5   3   2        0.04        0.41      3.78 o
  -4   4   2        2.78        4.27      3.32 o
  -3   4   2      142.89      143.36      3.55 o
  -2   4   2        1.49        4.23      0.82 o
  -1   4   2      271.39      259.86      6.02 o
   0   4   2      190.66      199.27      4.49 o
   1   4   2      784.93      787.08     16.81 o
   2   4   2       65.39       64.04      1.73 o
   3   4   2        1.34        1.05      0.64 o
   4   4   2        1.36        4.96      2.85 o
   5   4   2        0.00       -4.31      4.31 o
  -4   5   2        3.92        2.95      3.68 o
  -3   5   2        1.25        2.11      1.30 o
  -2   5   2       66.74       58.55      2.11 o
  -1   5   2      297.07      283.73      5.51 o
   0   5   2      757.86      796.96     21.23 o
   1   5   2       27.52       31.98      1.30 o
   2   5   2       23.03       23.94      1.10 o
   3   5   2        0.37        1.41      0.66 o
   4   5   2        3.11        1.43      1.05 o
   5   5   2        0.86        1.97      5.81 o
  -4   6   2        4.86        4.05      4.77 o
  -3   6   2        0.08        1.33      2.03 o
  -2   6   2      526.41      594.26     18.51 o
  -1   6   2       78.14       72.86      2.63 o
   0   6   2      406.02      419.43     11.33 o
   1   6   2       15.57       17.01      0.95 o
   2   6   2       13.08       13.68      1.29 o
   3   6   2        0.55        3.00      1.44 o
   4   6   2       51.94       57.50      3.19 o
  -3   7   2       14.99       13.92      2.23 o
  -2   7   2       24.93       23.04      2.04 o
  -1   7   2       57.63       54.31      2.38 o
   0   7   2      282.76      278.61      7.75 o
   1   7   2      492.03      510.28     14.46 o
   2   7   2       12.65       10.12      1.09 o
   3   7   2       15.51       12.26      1.65 o
   4   7   2       60.16       67.72      3.62 o
  -3   8   2        0.15        3.62      3.16 o
  -2   8   2        0.56        1.38      1.83 o
  -1   8   2       26.01       32.39      2.09 o
   0   8   2       87.77       92.34      3.21 o
   1   8   2       93.05       88.75      2.85 o
   2   8   2        8.50       14.54      1.89 o
   3   8   2        0.00        1.15      1.76 o
   4   8   2        0.07        8.74      4.62 o
  -3   9   2        0.05        2.35      2.91 o
  -2   9   2        9.77        9.55      2.49 o
  -1   9   2        3.13        1.71      1.99 o
   0   9   2      106.50      101.17      4.06 o
   1   9   2        7.47        4.87      2.50 o
   2   9   2        9.75        3.82      1.61 o
   3   9   2        2.32       -1.98      1.98 o
   4   9   2        2.95       -4.62      4.62 o
  -3  10   2       13.44       12.57      3.42 o
  -2  10   2       14.80       23.22      3.08 o
  -1  10   2       15.92       13.37      2.38 o
   0  10   2       11.31        9.14      3.49 o
   1  10   2        0.45        4.16      2.95 o
   2  10   2       13.46       15.76      2.21 o
   3  10   2       21.00       21.76      2.65 o
  -1  11   2        7.20        3.63      2.39 o
   0  11   2        0.22       -0.72      1.73 o
   1  11   2        3.23       -0.25      3.86 o
   2  11   2        0.03        0.05      4.19 o
   3  11   2        3.09        7.37      4.03 o
  -1  12   2       10.07        1.69      1.82 o
   0  12   2        0.79        2.55      2.71 o
   1  12   2        0.80        4.03      4.71 o
   2  12   2        2.76       -3.74      3.91 o
   3  12   2        0.91       12.59      4.47 o
   0  13   2       12.25       12.70      5.14 o
   1  13   2        1.37       10.69      6.68 o
   2  13   2        0.01        7.14      4.08 o
  -2 -12   3        0.37        0.42      3.60 o
  -1 -12   3       14.44       18.68      3.42 o
   0 -12   3        3.01        7.12      5.65 o
   1 -12   3        0.50       -1.12      5.43 o
  -2 -11   3        0.48       -2.60      3.37 o
  -1 -11   3        4.58        4.14      4.50 o
   0 -11   3       42.47       44.34      3.42 o
   1 -11   3        0.36        3.38      3.31 o
   2 -11   3       22.36       31.63      5.17 o
  -3 -10   3        0.51        3.80      4.17 o
  -2 -10   3        0.02       -1.80      3.31 o
  -1 -10   3       25.01       19.81      2.01 o
   0 -10   3        0.08        1.07      3.40 o
   1 -10   3       18.07       18.77      3.04 o
   2 -10   3        3.84        5.93      3.33 o
   3 -10   3        0.93       -5.01      5.01 o
  -3  -9   3        6.42        2.66      3.17 o
  -2  -9   3        7.46       10.20      2.21 o
  -1  -9   3       13.76       17.35      2.02 o
   0  -9   3        6.52        6.37      2.70 o
   1  -9   3        0.04       -1.05      3.12 o
   2  -9   3       14.22       12.47      2.78 o
   3  -9   3       36.50       44.50      3.76 o
  -4  -8   3       22.00       36.78      5.45 o
  -3  -8   3        0.10        0.42      2.32 o
  -2  -8   3       60.06       59.33      2.76 o
  -1  -8   3        0.42       -0.75      1.20 o
   0  -8   3        0.51        3.18      0.91 o
   1  -8   3       10.03       13.34      1.17 o
   2  -8   3       61.61       70.01      2.72 o
   3  -8   3       14.95       18.65      2.24 o
  -4  -7   3        0.98        1.52      4.04 o
  -3  -7   3      124.21      130.08      4.47 o
  -2  -7   3      182.06      195.95      4.53 o
  -1  -7   3       10.79       18.03      1.45 o
   0  -7   3       21.63       22.05      1.14 o
   1  -7   3       17.17       21.53      2.01 o
   2  -7   3       11.84       13.58      1.60 o
   3  -7   3        1.18        4.76      1.86 o
  -4  -6   3        0.35        0.91      2.18 o
  -3  -6   3       63.09       59.95      2.68 o
  -2  -6   3        5.44        3.99      0.77 o
  -1  -6   3       98.18      104.22      2.89 o
   0  -6   3        0.90        4.22      2.09 o
   1  -6   3      115.19      110.69      4.53 o
   2  -6   3        5.69        7.74      1.28 o
   3  -6   3        0.91       -1.43      1.43 o
   4  -6   3        4.11        3.05      3.14 o
  -4  -5   3        6.92        1.81      1.08 o
  -3  -5   3        1.85        3.05      1.09 o
  -2  -5   3       95.42       99.13      2.53 o
  -1  -5   3       58.83       54.48      2.30 o
   0  -5   3      479.71      513.95     18.00 o
   1  -5   3       45.05       41.10      2.16 o
   2  -5   3       18.51       21.35      1.37 o
   3  -5   3        7.38        8.34      1.29 o
   4  -5   3        1.80        6.95      3.54 o
  -4  -4   3        7.20        3.44      1.44 o
  -3  -4   3        4.77        3.97      1.01 o
  -2  -4   3       13.16       10.06      0.88 o
  -1  -4   3      407.35      416.62     10.86 o
   0  -4   3       10.04        9.02      0.92 o
   1  -4   3      492.15      519.82     18.02 o
   2  -4   3       14.74       12.89      1.14 o
   3  -4   3        1.99        2.34      1.09 o
   4  -4   3        3.65        4.91      2.75 o
  -5  -3   3        3.86        3.52      2.72 o
  -4  -3   3        0.26        0.28      1.35 o
  -3  -3   3        0.60        1.21      0.73 o
  -2  -3   3       41.93       41.74      1.24 o
  -1  -3   3     1485.99     1446.99     33.68 o
   0  -3   3       73.26       75.49      2.63 o
   1  -3   3      113.41      121.56      3.78 o
   2  -3   3       16.76       15.28      0.84 o
   3  -3   3      124.06      119.08      3.34 o
   4  -3   3        0.81        7.17      3.07 o
  -5  -2   3        6.28        3.43      3.01 o
  -4  -2   3        0.08        0.42      1.25 o
  -3  -2   3       12.43       14.28      0.91 o
  -2  -2   3     1073.50     1113.26     20.47 o
  -1  -2   3      321.45      304.42      6.79 o
   0  -2   3      113.54      104.26      2.93 o
   1  -2   3      632.03      577.07     16.85 o
   2  -2   3      629.23      605.87     17.52 o
   3  -2   3       16.51       19.42      1.26 o
   4  -2   3        1.77        4.81      2.34 o
   5  -2   3        1.14        5.50      3.14 o
  -5  -1   3        0.28       -0.11      2.83 o
  -4  -1   3        0.27        0.80      1.24 o
  -3  -1   3       16.47       16.41      0.98 o
  -2  -1   3        1.46        2.43      0.52 o
  -1  -1   3        1.39        0.39      0.48 o
   1  -1   3      311.51      283.37      9.47 o
   2  -1   3      202.50      184.46      7.20 o
   3  -1   3        7.38       10.00      2.32 o
   4  -1   3        1.47        3.59      2.27 o
   5  -1   3        9.52        6.50      3.14 o
  -5   0   3        1.06        1.15      2.92 o
  -4   0   3        0.35        1.80      1.36 o
  -3   0   3       57.03       60.79      1.74 o
  -2   0   3       12.91       10.52      0.59 o
  -1   0   3       18.47       16.84      0.63 o
   0   0   3       39.68       31.71      1.36 o
   2   0   3       34.04       26.32      1.93 o
   3   0   3        6.95       11.84      2.10 o
   4   0   3       11.13       14.45      2.37 o
   5   0   3        3.55       -0.94      1.98 o
  -5   1   3        7.86       -0.78      4.87 o
  -4   1   3       15.78       16.25      1.28 o
  -3   1   3        6.25        5.62      0.87 o
  -2   1   3       45.71       44.44      1.12 o
  -1   1   3      340.36      297.12      6.12 o
   0   1   3      799.65      719.35     22.71 o
   2   1   3        6.47        5.72      0.41 o
   3   1   3       20.73       26.77      3.52 o
   4   1   3       70.83       72.20      3.42 o
   5   1   3        3.86        1.68      3.23 o
  -4   2   3      267.52      296.37      6.97 o
  -3   2   3        2.48        2.12      0.90 o
  -2   2   3       57.89       61.24      1.42 o
  -1   2   3       51.11       44.53      1.15 o
   0   2   3     1304.34     1228.32     31.95 o
   1   2   3        8.88        6.87      0.60 o
   2   2   3        4.91        2.70      0.46 o
   3   2   3       27.64       28.41      2.93 o
   4   2   3       18.57       23.96      2.35 o
   5   2   3        0.01        3.27      3.24 o
  -4   3   3       20.03       24.51      2.26 o
  -3   3   3       54.73       59.25      1.85 o
  -2   3   3      109.32      101.22      2.75 o
  -1   3   3      332.88      326.53      7.07 o
   0   3   3      125.44      123.82      2.82 o
   1   3   3        6.84        5.06      0.61 o
   2   3   3        7.13        6.32      0.67 o
   3   3   3        4.29        3.63      0.69 o
   4   3   3        4.07        5.36      1.89 o
   5   3   3        3.34        0.52      1.53 o
  -4   4   3        1.65        6.88      3.94 o
  -3   4   3      251.08      277.38      6.57 o
  -2   4   3       53.71       55.60      1.92 o
  -1   4   3     2472.59     2586.78     56.48 o
   0   4   3        0.00        1.07      0.46 o
   1   4   3        3.42        3.72      0.53 o
   2   4   3        0.16        1.49      0.66 o
   3   4   3        3.80        2.69      0.63 o
   4   4   3        0.18        0.34      2.77 o
  -4   5   3        0.16        5.62      4.93 o
  -3   5   3       19.65       16.98      1.52 o
  -2   5   3        0.98        0.17      0.85 o
  -1   5   3        3.07        2.55      0.65 o
   0   5   3      344.16      364.79      8.28 o
   1   5   3        5.56        4.43      0.83 o
   2   5   3       19.67       17.68      1.03 o
   3   5   3        1.77        1.48      0.72 o
   4   5   3        0.32        4.17      1.18 o
   5   5   3        7.27        8.67      5.03 o
  -4   6   3        0.53       -5.07      5.07 o
  -3   6   3        8.20        8.75      1.83 o
  -2   6   3       25.14       23.04      1.44 o
  -1   6   3       37.62       45.27      1.19 o
   0   6   3      135.40      147.32      4.46 o
   1   6   3        4.85        7.64      1.12 o
   2   6   3        5.95        8.06      0.93 o
   3   6   3        6.09        6.56      0.86 o
   4   6   3       49.69       56.55      3.01 o
  -3   7   3       41.78       36.48      2.64 o
  -2   7   3        1.01        4.48      1.81 o
  -1   7   3       65.63       63.32      2.49 o
   0   7   3      104.70       99.63      3.01 o
   1   7   3      115.86      113.36      3.60 o
   2   7   3        1.54        2.19      1.15 o
   3   7   3       20.93       23.46      1.85 o
   4   7   3       10.96        5.45      4.30 o
  -3   8   3       14.20       16.94      2.99 o
  -2   8   3       11.53        8.86      2.13 o
  -1   8   3       12.37       11.92      1.65 o
   0   8   3       13.28       15.80      1.57 o
   1   8   3        3.00        1.57      0.83 o
   2   8   3       37.32       45.41      2.94 o
   3   8   3        2.81        2.96      1.79 o
   4   8   3        3.50        7.18      4.25 o
  -3   9   3        3.35        1.02      2.96 o
  -2   9   3        8.50        7.32      2.47 o
  -1   9   3       59.19       47.28      2.93 o
   0   9   3       99.21      102.87      4.39 o
   1   9   3        0.02        0.34      1.44 o
   2   9   3       64.39       50.37      2.67 o
   3   9   3       17.52       16.00      2.35 o
   4   9   3        1.27        2.61      4.69 o
  -3  10   3       10.40        3.09      2.87 o
  -2  10   3        0.58       -1.03      3.14 o
  -1  10   3       31.70       27.58      2.90 o
   0  10   3       17.43       14.62      2.14 o
   1  10   3        6.37       10.54      2.94 o
   2  10   3        7.26        7.66      2.11 o
   3  10   3        2.51        0.88      2.41 o
  -2  11   3        0.02        2.17      3.68 o
  -1  11   3        0.54       -1.16      1.59 o
   0  11   3        0.43        0.29      1.83 o
   1  11   3        0.51       -0.69      3.89 o
   2  11   3        0.32        3.50      3.73 o
   3  11   3        0.69        0.34      3.95 o
  -1  12   3        2.63       -0.08      2.29 o
   0  12   3        1.70       13.24      3.34 o
   1  12   3        6.66       14.43      4.57 o
   2  12   3        0.38        0.63      3.01 o
   3  12   3        0.35       -3.05      4.37 o
   0  13   3        3.28       -5.28      5.28 o
   1  13   3        0.02       15.28      6.79 o
   2  13   3        0.04        0.16      1.19 o
  -2 -12   4        0.23       -4.05      4.05 o
  -1 -12   4        0.07        0.58      3.69 o
   0 -12   4        6.65        4.05      3.07 o
   1 -12   4        0.40        0.03      3.30 o
  -3 -11   4        5.90       -1.76      2.35 o
  -2 -11   4        2.39       -1.85      3.53 o
  -1 -11   4        2.18        4.95      3.77 o
   0 -11   4       14.79       14.46      2.36 o
   1 -11   4        0.57       -0.98      2.89 o
   2 -11   4        0.14        5.29      3.43 o
  -3 -10   4        0.01        5.89      3.57 o
  -2 -10   4        0.33       -1.51      2.18 o
  -1 -10   4        2.91        5.51      1.89 o
   0 -10   4        3.44       -3.49      3.49 o
   1 -10   4        5.84        0.33      3.82 o
   2 -10   4        0.23        5.77      3.40 o
  -3  -9   4        3.58        1.01      2.54 o
  -2  -9   4       20.85       20.28      1.22 o
  -1  -9   4        3.66        2.79      1.66 o
   0  -9   4        2.11        2.05      2.32 o
   1  -9   4        4.72        5.11      1.13 o
   2  -9   4       13.20       14.92      4.09 o
   3  -9   4       35.01       30.36      3.44 o
  -4  -8   4        7.95       -0.89      1.73 o
  -3  -8   4       14.30       15.17      2.63 o
  -2  -8   4       12.20       11.35      1.19 o
  -1  -8   4        3.74        9.09      1.61 o
   0  -8   4        2.11        1.59      1.09 o
   1  -8   4        1.82        1.75      1.96 o
   2  -8   4       70.71       62.44      2.83 o
   3  -8   4       28.66       32.65      2.83 o
  -4  -7   4        6.32        5.16      3.30 o
  -3  -7   4       58.87       55.49      2.80 o
  -2  -7   4        2.22        0.70      1.01 o
  -1  -7   4       10.67       11.09      1.28 o
   0  -7   4       13.71       12.94      1.74 o
   1  -7   4        0.86        2.45      2.11 o
   2  -7   4        5.36        7.19      1.44 o
   3  -7   4       20.55       20.25      2.09 o
  -4  -6   4        0.36       -0.08      1.94 o
  -3  -6   4       13.54       12.91      1.83 o
  -2  -6   4      261.12      264.05      6.35 o
  -1  -6   4       80.11       81.97      2.59 o
   0  -6   4      272.18      269.11      8.25 o
   1  -6   4       96.89      103.36      4.86 o
   2  -6   4        2.69        1.32      1.13 o
   3  -6   4       16.26       15.91      1.81 o
   4  -6   4        3.00        3.91      3.30 o
  -4  -5   4       13.43        8.60      1.55 o
  -3  -5   4       45.36       40.63      1.74 o
  -2  -5   4      128.60      143.11      3.49 o
  -1  -5   4       17.64       18.60      1.10 o
   0  -5   4      627.40      684.01     22.90 o
   1  -5   4      229.02      236.23      6.56 o
   2  -5   4        4.26        7.29      1.22 o
   3  -5   4        0.00        1.34      1.37 o
   4  -5   4        2.55        6.45      3.59 o
  -4  -4   4        1.28       -1.22      1.84 o
  -3  -4   4        1.69        1.81      1.02 o
  -2  -4   4       53.22       55.23      1.62 o
  -1  -4   4       55.99       57.63      1.77 o
   0  -4   4      136.23      144.33      4.96 o
   1  -4   4      499.17      509.78     16.09 o
   2  -4   4        0.23        3.08      1.06 o
   3  -4   4        2.94        3.15      1.14 o
   4  -4   4        7.12        8.77      2.97 o
  -4  -3   4       10.08        6.13      1.57 o
  -3  -3   4        2.41        1.22      0.87 o
  -2  -3   4       39.18       46.48      1.46 o
  -1  -3   4      354.75      369.00      8.31 o
   0  -3   4      101.38      105.32      3.52 o
   1  -3   4      867.09      887.72     29.30 o
   2  -3   4       21.16       26.75      1.63 o
   3  -3   4      143.12      141.87      4.18 o
   4  -3   4       20.95       12.95      3.70 o
  -5  -2   4        3.23       -0.14      2.21 o
  -4  -2   4       12.76       12.86      1.52 o
  -3  -2   4        1.97        4.17      0.79 o
  -2  -2   4      348.03      344.30      9.53 o
  -1  -2   4       29.31       26.51      1.03 o
   0  -2   4       77.36       74.29      2.94 o
   1  -2   4       33.69       36.13      1.43 o
   2  -2   4       14.37       15.49      1.12 o
   3  -2   4        0.14        1.55      0.91 o
   4  -2   4       21.84       27.26      4.01 o
   5  -2   4        0.71        3.04      2.06 o
  -5  -1   4        2.91       -0.78      3.02 o
  -4  -1   4       29.09       29.43      2.17 o
  -3  -1   4        2.98        1.66      0.98 o
  -2  -1   4      161.82      160.79      3.74 o
  -1  -1   4        2.48        1.92      0.46 o
   0  -1   4        2.81        2.46      0.49 o
   1  -1   4        4.04        3.68      0.52 o
   2  -1   4      641.97      600.21     17.71 o
   3  -1   4       87.47      105.12      5.92 o
   4  -1   4       14.18       10.31      3.89 o
   5  -1   4        0.12        0.10      2.00 o
  -4   0   4        0.00        0.52      1.17 o
  -3   0   4       95.49       98.62      2.49 o
  -2   0   4        8.85       10.50      0.87 o
  -1   0   4      271.21      244.21      6.90 o
   0   0   4      343.34      316.41     12.63 o
   2   0   4      414.20      388.86     10.60 o
   3   0   4       18.85       25.47      2.53 o
   4   0   4        7.62        8.42      3.86 o
   5   0   4        0.60        1.01      1.73 o
  -4   1   4       89.94      102.43      3.36 o
  -3   1   4      135.14      139.77      3.55 o
  -2   1   4      414.37      406.23      8.42 o
  -1   1   4      417.11      391.60      8.70 o
   0   1   4       39.75       35.69      1.36 o
   1   1   4      276.60      243.32      7.63 o
   2   1   4       15.27       12.70      0.58 o
   3   1   4        0.72        1.84      1.79 o
   4   1   4        7.29        5.55      3.64 o
   5   1   4        0.31       -1.45      2.26 o
  -4   2   4       15.58       16.88      1.77 o
  -3   2   4        0.14        2.32      1.09 o
  -2   2   4      329.73      318.93      6.85 o
  -1   2   4       39.91       39.52      1.03 o
   0   2   4      167.74      158.01      4.28 o
   1   2   4      625.43      607.05     20.54 o
   2   2   4      186.52      163.12      4.46 o
   3   2   4       21.70       30.16      2.74 o
   4   2   4        7.85        9.99      3.27 o
   5   2   4        0.28        0.99      2.73 o
  -4   3   4       14.65       22.01      3.83 o
  -3   3   4        9.84        8.46      1.18 o
  -2   3   4       12.44       10.50      0.75 o
  -1   3   4     1440.14     1520.08     30.40 o
   0   3   4      401.65      384.22      9.83 o
   1   3   4      266.62      262.31      9.50 o
   2   3   4       44.89       43.67      1.49 o
   3   3   4       20.13       20.37      0.88 o
   4   3   4        5.54        4.19      1.93 o
   5   3   4        1.18        4.95      1.79 o
  -4   4   4        0.22        1.01      4.57 o
  -3   4   4        0.26       -1.18      1.18 o
  -2   4   4       24.83       23.86      1.43 o
  -1   4   4       17.54       11.51      0.72 o
   0   4   4      234.64      260.74      5.92 o
   1   4   4       11.61       11.39      1.14 o
   2   4   4       19.92       22.24      1.34 o
   3   4   4       12.40        9.69      0.87 o
   4   4   4        1.95        0.46      1.56 o
  -4   5   4        0.68        4.69      4.18 o
  -3   5   4        0.54        0.59      1.54 o
  -2   5   4        8.50        7.90      1.08 o
  -1   5   4       95.97      109.66      2.70 o
   0   5   4       66.07       80.68      2.90 o
   1   5   4        2.99        2.60      0.52 o
   2   5   4      680.15      743.81     20.39 o
   3   5   4       17.85       17.13      1.18 o
   4   5   4        3.62        3.76      1.83 o
   5   5   4        9.84        7.73      5.11 o
  -4   6   4       11.00       -4.46      4.46 o
  -3   6   4       56.62       57.30      2.68 o
  -2   6   4        4.70        6.32      1.18 o
  -1   6   4       41.25       35.27      1.75 o
   0   6   4       11.18       18.11      0.94 o
   1   6   4      520.14      557.25     15.82 o
   2   6   4       12.17       11.06      0.71 o
   3   6   4        0.27        0.44      0.82 o
   4   6   4        1.35        7.10      4.09 o
  -3   7   4        0.06       -1.78      1.78 o
  -2   7   4        9.65       10.48      1.45 o
  -1   7   4        2.12        1.74      0.64 o
   0   7   4      108.26      113.60      3.53 o
   1   7   4       22.56       21.28      1.25 o
   2   7   4        4.36        2.78      1.28 o
   3   7   4        0.00        2.58      1.43 o
   4   7   4       20.87       26.15      4.36 o
  -3   8   4        0.09        3.08      2.93 o
  -2   8   4        0.88        2.08      2.18 o
  -1   8   4       56.08       62.96      2.69 o
   0   8   4      388.65      403.15     11.05 o
   1   8   4        0.01        0.49      1.03 o
   2   8   4       24.66       29.71      2.46 o
   3   8   4        1.65        1.50      1.84 o
   4   8   4        0.72        5.43      2.64 o
  -3   9   4        0.32       -2.54      2.54 o
  -2   9   4        1.33        4.89      2.99 o
  -1   9   4       70.54       71.47      3.94 o
   0   9   4      204.08      193.45      7.15 o
   1   9   4        0.78        5.63      2.09 o
   2   9   4        2.80        2.32      1.96 o
   3   9   4       14.64        3.86      1.95 o
   4   9   4        7.49        3.56      2.77 o
  -2  10   4        0.10        2.33      1.53 o
  -1  10   4        5.70        5.39      2.32 o
   0  10   4        1.18        4.80      1.98 o
   1  10   4        6.36        7.72      3.26 o
   2  10   4        3.18        0.85      2.14 o
   3  10   4        2.52        4.66      2.46 o
   4  10   4        0.44       -2.17      2.76 o
  -2  11   4       10.59        5.46      4.30 o
  -1  11   4        0.99        6.63      3.23 o
   0  11   4        1.74        3.80      2.45 o
   1  11   4        2.77        2.67      3.53 o
   2  11   4        0.62        2.59      3.27 o
   3  11   4        2.84        1.22      1.38 o
  -1  12   4        2.38       -0.50      2.02 o
   0  12   4        1.58        2.18      2.33 o
   1  12   4        0.39        1.67      2.19 o
   2  12   4        0.98        1.79      2.82 o
   3  12   4        0.01        3.16      2.27 o
   1  13   4        0.07        4.66      4.41 o
   2  13   4        0.03       -0.06      1.20 o
  -2 -12   5        3.38        7.46      3.38 o
  -1 -12   5        0.96        4.64      3.79 o
   0 -12   5        0.74        1.19      4.50 o
   1 -12   5        2.90        2.81      2.98 o
  -3 -11   5       11.83       -0.06      2.36 o
  -1 -11   5        0.30        2.81      3.63 o
   0 -11   5        0.09       -3.99      3.99 o
   1 -11   5        0.06        1.10      4.68 o
   2 -11   5        0.52       -0.17      3.91 o
  -3 -10   5        4.67        2.90      3.30 o
  -2 -10   5        1.87        0.57      3.37 o
  -1 -10   5        0.07        1.80      1.70 o
   0 -10   5       16.65       14.25      3.56 o
   1 -10   5        0.02       -1.02      3.53 o
   2 -10   5       23.50       33.64      6.12 o
  -3  -9   5        2.23       -1.10      3.73 o
  -2  -9   5        0.50        1.49      1.36 o
  -1  -9   5        0.18        0.46      1.09 o
   0  -9   5       15.72       10.98      1.53 o
   1  -9   5        0.02        1.61      3.05 o
   2  -9   5       21.02       20.90      4.65 o
   3  -9   5       27.49       28.04      4.84 o
  -4  -8   5        4.36       -1.03      2.04 o
  -3  -8   5        0.57       -2.75      2.75 o
  -2  -8   5       43.00       42.62      1.98 o
  -1  -8   5       46.61       50.15      2.77 o
   0  -8   5        3.59        5.65      1.45 o
   1  -8   5        0.12       -1.92      1.92 o
   2  -8   5        1.64        1.68      1.86 o
   3  -8   5       24.01       29.32      3.18 o
  -4  -7   5        0.03        8.88      3.48 o
  -3  -7   5        7.17        6.21      1.71 o
  -2  -7   5       91.37       86.80      2.57 o
  -1  -7   5       18.60       21.63      1.64 o
   0  -7   5       18.54       19.00      2.16 o
   1  -7   5        9.78        9.98      1.93 o
   2  -7   5       22.16       21.55      2.20 o
   3  -7   5        4.89        8.49      2.22 o
  -4  -6   5        0.15       -0.37      1.66 o
  -3  -6   5        2.12        2.63      1.34 o
  -2  -6   5      327.11      352.07      8.21 o
  -1  -6   5        4.28        3.36      0.94 o
   0  -6   5        9.91       15.41      1.77 o
   1  -6   5      137.44      142.68      5.80 o
   2  -6   5       37.42       30.81      2.98 o
   3  -6   5        0.01        2.79      1.78 o
   4  -6   5        1.56       -1.02      3.14 o
  -4  -5   5        1.71       -0.75      2.51 o
  -3  -5   5       18.29       17.77      1.46 o
  -2  -5   5        3.16        2.47      0.86 o
  -1  -5   5        9.02        8.93      1.03 o
   0  -5   5      105.69      115.32      4.36 o
   1  -5   5       21.81       24.14      1.65 o
   2  -5   5        4.95        2.80      1.25 o
   3  -5   5       30.97       33.72      2.10 o
   4  -5   5        0.47        7.04      3.94 o
  -4  -4   5        1.06       -0.12      2.22 o
  -3  -4   5        3.78        3.18      1.11 o
  -2  -4   5        2.20        1.49      0.88 o
  -1  -4   5       11.04       11.57      0.97 o
   0  -4   5       13.61       14.14      1.04 o
   1  -4   5      393.73      385.05     12.29 o
   2  -4   5        2.76        4.84      1.06 o
   3  -4   5      157.77      155.06      4.71 o
   4  -4   5       14.52       18.27      4.01 o
  -4  -3   5       11.90        8.19      2.08 o
  -3  -3   5        0.91        1.69      1.02 o
  -2  -3   5        6.10        7.57      0.84 o
  -1  -3   5       29.91       27.00      1.43 o
   0  -3   5       39.44       40.96      1.34 o
   1  -3   5       20.37       14.92      1.00 o
   2  -3   5       34.17       43.35      1.83 o
   3  -3   5        1.56        3.34      1.06 o
   4  -3   5        0.18        0.80      3.79 o
  -4  -2   5        3.65        2.61      1.69 o
  -3  -2   5       22.15       25.91      1.63 o
  -2  -2   5        5.46        5.39      0.74 o
  -1  -2   5      343.08      321.08      9.96 o
   0  -2   5      380.54      361.07     11.64 o
   1  -2   5       14.59       16.32      1.09 o
   2  -2   5       15.06       14.29      0.91 o
   3  -2   5       14.74       12.30      1.19 o
   4  -2   5        0.28       -1.18      3.07 o
  -4  -1   5        0.17        0.82      1.42 o
  -3  -1   5      116.75      120.67      3.02 o
  -2  -1   5       19.78       22.10      1.13 o
  -1  -1   5       10.93       12.79      0.88 o
   0  -1   5        1.27        1.62      0.70 o
   1  -1   5      255.26      248.01      9.06 o
   2  -1   5     1050.33      982.71     30.61 o
   3  -1   5        2.92        2.05      0.57 o
   4  -1   5        0.21       -0.94      3.02 o
   5  -1   5       12.21       12.70      2.21 o
  -4   0   5        7.79       10.89      1.62 o
  -3   0   5        0.04        0.80      0.91 o
  -2   0   5       84.01       93.00      2.11 o
  -1   0   5       24.27       22.38      0.99 o
   0   0   5       12.95       14.16      0.91 o
   1   0   5     1274.07     1205.55     34.98 o
   2   0   5      356.57      335.96      9.72 o
   4   0   5        3.15        5.99      3.94 o
   5   0   5        3.20        1.15      1.88 o
  -4   1   5       11.62       14.59      2.24 o
  -3   1   5        5.02        4.37      1.08 o
  -2   1   5       74.52       72.21      1.81 o
  -1   1   5      143.77      155.26      4.21 o
   0   1   5      335.71      325.18     10.14 o
   1   1   5       56.50       53.46      1.75 o
   2   1   5      351.82      334.59      9.87 o
   4   1   5        3.45       -1.05      3.32 o
   5   1   5        2.48       -0.62      1.99 o
  -4   2   5        7.63       10.19      1.89 o
  -3   2   5      169.40      176.01      4.58 o
  -2   2   5       19.84       25.37      1.00 o
  -1   2   5      610.30      622.24     13.19 o
   0   2   5     1135.82     1136.09     35.81 o
   1   2   5       87.27       78.26      2.85 o
   2   2   5      334.34      309.40     10.56 o
   3   2   5       12.68       13.29      1.58 o
   4   2   5       24.07       27.55      3.61 o
   5   2   5        4.81        1.81      1.94 o
  -4   3   5       24.15       21.65      4.52 o
  -3   3   5        0.79        1.32      1.44 o
  -2   3   5        2.33        1.37      0.86 o
  -1   3   5      657.71      690.95     15.10 o
   0   3   5     1087.49     1157.63     31.08 o
   1   3   5      128.93      168.33      8.26 o
   2   3   5        6.43        8.20      0.77 o
   3   3   5        1.03        0.88      0.67 o
   4   3   5        2.07       -0.23      2.99 o
   5   3   5        0.26        2.07      2.29 o
  -4   4   5        2.43        9.59      4.58 o
  -3   4   5        2.19        3.15      1.40 o
  -2   4   5       61.84       59.42      1.87 o
  -1   4   5       36.83       34.75      1.08 o
   0   4   5     1237.12     1267.36     33.52 o
   1   4   5       54.07       56.57      2.28 o
   2   4   5        1.00        0.00      0.75 o
   3   4   5       26.75       31.24      1.72 o
   4   4   5        3.44        2.72      3.07 o
  -4   5   5        4.44       -3.95      4.29 o
  -3   5   5        2.17       -0.54      1.51 o
  -2   5   5        1.49        1.43      1.16 o
  -1   5   5        6.39        5.37      0.68 o
   0   5   5      361.23      373.61     10.95 o
   1   5   5       17.14       20.34      1.15 o
   2   5   5      385.47      422.15     11.82 o
   3   5   5       28.09       24.53      1.43 o
   4   5   5        0.34       -1.81      1.81 o
  -3   6   5       10.65        5.91      1.25 o
  -2   6   5        1.36       -1.01      1.18 o
  -1   6   5        0.48       -0.63      0.70 o
   0   6   5       54.98       54.18      1.98 o
   1   6   5        5.66        5.55      0.70 o
   2   6   5        0.15       -0.18      0.82 o
   3   6   5       71.65       65.57      2.68 o
   4   6   5        1.89        1.77      1.58 o
  -3   7   5        1.55        1.69      1.76 o
  -2   7   5        0.74       -0.59      0.92 o
  -1   7   5        0.58       -0.87      0.87 o
   0   7   5       23.70       26.34      1.44 o
   1   7   5      218.25      231.09      6.10 o
   2   7   5       20.68       24.41      1.13 o
   3   7   5       33.71       33.78      0.96 o
   4   7   5        5.29        5.20      2.18 o
  -3   8   5        2.00        9.55      3.03 o
  -2   8   5        0.07        0.04      2.26 o
  -1   8   5        4.01        4.14      0.82 o
   0   8   5      808.23      839.35     23.52 o
   1   8   5       81.58       89.17      3.41 o
   2   8   5        0.18       -1.25      1.40 o
   3   8   5        1.71        0.21      1.63 o
   4   8   5        6.70       13.89      2.65 o
  -3   9   5       36.50       37.58      5.28 o
  -2   9   5        0.51        3.73      3.27 o
  -1   9   5        2.33        0.81      1.77 o
   0   9   5       15.14       11.94      2.05 o
   1   9   5       47.87       47.64      3.17 o
   2   9   5        0.00        1.54      2.90 o
   3   9   5        0.26       -1.19      2.28 o
   4   9   5        0.42        0.76      2.77 o
  -2  10   5        1.18       -1.01      1.38 o
  -1  10   5        4.03        1.92      2.12 o
   0  10   5       38.37       37.45      2.74 o
   1  10   5       17.98       16.63      3.58 o
   2  10   5        1.61       -1.18      1.75 o
   3  10   5        6.02        0.08      2.18 o
  -1  11   5        7.45        5.40      2.67 o
   0  11   5       15.42        9.78      3.84 o
   1  11   5        0.11        3.17      3.12 o
   2  11   5        1.08        1.96      3.03 o
   3  11   5        7.64       -0.07      1.41 o
  -1  12   5        1.57        2.91      2.12 o
   0  12   5        0.00        0.07      2.82 o
   1  12   5        5.08        0.45      2.25 o
   2  12   5        0.07      110.17     15.62 o
   1  13   5       40.51        4.82      3.03 o
  -1 -12   6        3.16        1.31      3.26 o
   0 -12   6        0.08       -0.36      4.26 o
  -2 -11   6        0.35        2.20      4.02 o
  -1 -11   6        0.83        3.82      4.93 o
   0 -11   6        2.57        2.85      4.22 o
   1 -11   6        0.31       -3.33      4.17 o
  -3 -10   6        0.27        2.27      3.38 o
  -2 -10   6        5.22        2.64      3.66 o
  -1 -10   6        0.03        2.74      3.60 o
   0 -10   6       15.95       10.42      3.61 o
   1 -10   6       13.26       15.55      4.33 o
   2 -10   6        0.34        4.90      4.71 o
  -3  -9   6        0.12        5.03      4.13 o
  -2  -9   6       20.10       20.78      2.67 o
  -1  -9   6        3.44        3.36      2.39 o
   0  -9   6        0.38       -0.09      1.39 o
   1  -9   6       10.80        9.82      3.19 o
   2  -9   6        0.00        0.62      4.08 o
   3  -9   6        3.74        0.05      4.30 o
  -3  -8   6        0.24        3.37      3.55 o
  -2  -8   6        0.19       -1.43      1.43 o
  -1  -8   6        6.15        4.15      1.78 o
   0  -8   6        0.01        0.27      2.06 o
   1  -8   6       42.47       38.73      3.81 o
   2  -8   6        0.14       -3.39      3.39 o
   3  -8   6       79.55       74.61      3.87 o
  -4  -7   6        0.02        2.45      1.17 o
  -3  -7   6        3.76        4.06      1.78 o
  -2  -7   6      107.44       98.58      2.95 o
  -1  -7   6      231.01      254.51      7.97 o
   0  -7   6       27.10       27.99      2.19 o
   1  -7   6        5.62        6.20      1.74 o
   2  -7   6       16.63       20.71      2.82 o
   3  -7   6        0.11        0.93      1.74 o
  -4  -6   6        1.24        0.51      2.21 o
  -3  -6   6        0.81        1.45      1.53 o
  -2  -6   6      107.27      111.22      3.15 o
  -1  -6   6       36.85       39.28      2.09 o
   0  -6   6        8.13        8.36      1.57 o
   1  -6   6       47.56       51.29      3.44 o
   2  -6   6       83.47       77.77      4.49 o
   3  -6   6        0.77        0.25      1.82 o
   4  -6   6        3.69        0.93      5.06 o
  -4  -5   6        0.02        0.83      2.64 o
  -3  -5   6       14.14       15.99      1.59 o
  -2  -5   6       23.46       28.60      1.46 o
  -1  -5   6       14.16       14.83      1.23 o
   0  -5   6        2.95        3.03      1.02 o
   1  -5   6      217.63      238.59      8.20 o
   2  -5   6        8.94       13.97      1.61 o
   3  -5   6       12.32       11.03      1.77 o
   4  -5   6        6.55        2.62      3.98 o
  -4  -4   6        0.00        0.18      2.60 o
  -3  -4   6       13.02       10.67      1.51 o
  -2  -4   6       11.12        9.69      1.08 o
  -1  -4   6       20.78       16.41      1.46 o
   0  -4   6       15.69       18.11      1.34 o
   1  -4   6       20.52       20.95      1.45 o
   2  -4   6        0.24       -0.22      1.24 o
   3  -4   6        1.23        2.68      1.50 o
   4  -4   6       27.05       23.48      5.40 o
  -4  -3   6       64.05       49.20      3.75 o
  -3  -3   6        1.26        0.11      1.16 o
  -2  -3   6       71.54       75.98      2.22 o
  -1  -3   6       15.19       16.34      1.34 o
   0  -3   6        3.18        3.90      0.93 o
   1  -3   6       27.39       29.32      1.93 o
   2  -3   6       24.64       29.42      1.81 o
   3  -3   6        6.10        5.63      1.09 o
   4  -3   6       80.87       84.85      7.01 o
  -4  -2   6       12.49        5.68      2.49 o
  -3  -2   6        0.08       -0.16      1.14 o
  -2  -2   6        5.23        5.98      0.84 o
  -1  -2   6      307.21      321.82     10.06 o
   0  -2   6       30.39       26.95      1.24 o
   1  -2   6      430.82      398.35     13.01 o
   2  -2   6      135.03      134.29      4.59 o
   3  -2   6       10.69        7.74      0.95 o
   4  -2   6        1.71        4.51      3.44 o
  -4  -1   6        0.12        0.56      1.52 o
  -3  -1   6        3.23        1.66      1.15 o
  -2  -1   6        0.34        1.09      0.77 o
  -1  -1   6      851.70      905.73     27.25 o
   0  -1   6        0.30       -0.53      0.66 o
   1  -1   6       71.98       75.15      2.86 o
   2  -1   6      854.36      845.89     24.94 o
   3  -1   6        0.41        1.42      0.71 o
   4  -1   6        9.68       10.43      3.29 o
   5  -1   6        4.23       15.09      2.49 o
  -4   0   6        5.17        3.21      1.84 o
  -3   0   6       47.65       49.15      1.76 o
  -2   0   6      329.07      341.30      7.55 o
  -1   0   6       18.97       19.42      0.97 o
   0   0   6       12.37       10.96      0.84 o
   1   0   6      136.66      120.55      4.01 o
   2   0   6      465.37      445.79     12.96 o
   3   0   6        0.06        1.82      0.59 o
   4   0   6        1.64        7.01      3.58 o
   5   0   6        0.06        0.59      1.33 o
  -4   1   6        3.26        3.17      1.86 o
  -3   1   6       34.83       39.09      1.78 o
  -2   1   6       80.42       88.36      2.11 o
  -1   1   6      111.01      109.70      3.14 o
   0   1   6      213.32      223.34      6.60 o
   1   1   6      385.29      407.26     12.07 o
   2   1   6      381.30      383.36     12.33 o
   4   1   6        3.54        2.21      3.02 o
   5   1   6        8.83       -0.03      1.23 o
  -4   2   6        2.55        5.81      2.05 o
  -3   2   6      431.09      471.83     10.31 o
  -2   2   6        0.01       -0.09      0.70 o
  -1   2   6       76.70       69.64      2.18 o
   0   2   6      620.12      598.31     18.76 o
   1   2   6      173.14      196.27      6.15 o
   2   2   6        0.83        0.12      0.66 o
   3   2   6        0.15        1.75      0.72 o
   4   2   6        5.32        8.25      3.10 o
   5   2   6        0.67       -0.86      2.15 o
  -4   3   6        8.36        9.15      4.77 o
  -3   3   6        0.03        2.67      1.28 o
  -2   3   6        2.89        2.99      0.90 o
  -1   3   6      209.60      215.64      4.93 o
   0   3   6        0.29        0.75      0.59 o
   1   3   6      121.78      107.61      3.78 o
   2   3   6      152.02      168.84      5.01 o
   3   3   6        0.22        2.10      0.84 o
   4   3   6       12.18        8.60      2.93 o
   5   3   6        0.19       -0.45      1.35 o
  -4   4   6        0.02        0.95      5.47 o
  -3   4   6        3.30        3.84      1.57 o
  -2   4   6        1.77        1.35      0.94 o
  -1   4   6       50.81       64.20      1.93 o
   0   4   6      506.97      566.73     15.38 o
   1   4   6       89.29       88.69      3.44 o
   2   4   6      701.46      749.21     24.43 o
   3   4   6       38.43       35.60      1.74 o
   4   4   6        6.06      226.82     37.60 o
  -3   5   6        0.62       -1.48      1.48 o
  -2   5   6        0.17        2.02      1.08 o
  -1   5   6      104.77       90.54      2.33 o
   0   5   6        1.77        2.58      0.86 o
   1   5   6        4.05        5.83      0.84 o
   2   5   6        1.05       -0.38      1.06 o
   3   5   6        1.14        3.43      1.16 o
   4   5   6        0.17        0.38      1.61 o
  -3   6   6        1.89        0.65      1.26 o
  -2   6   6       15.04       13.55      1.51 o
  -1   6   6      126.24      134.38      3.68 o
   0   6   6        2.15        3.93      1.01 o
   1   6   6        6.78       10.64      1.19 o
   2   6   6        3.66        5.92      1.30 o
   3   6   6        7.68        6.08      1.32 o
   4   6   6        8.55        5.68      1.77 o
  -3   7   6        6.20        2.06      2.46 o
  -2   7   6        6.10        3.69      1.78 o
  -1   7   6       10.59        8.34      1.02 o
   0   7   6      114.85      115.91      4.27 o
   1   7   6      268.54      292.21      7.68 o
   2   7   6       25.74       26.15      1.48 o
   3   7   6        1.20        1.90      1.72 o
   4   7   6        7.44        7.60      1.69 o
  -3   8   6       20.54        9.32      2.43 o
  -2   8   6        0.26        5.49      2.09 o
  -1   8   6       11.07        8.32      1.36 o
   0   8   6      106.60       95.88      3.71 o
   1   8   6       18.43       16.76      1.58 o
   2   8   6       11.96       10.00      1.27 o
   3   8   6        1.83        0.62      1.78 o
   4   8   6        0.52        1.89      1.97 o
  -3   9   6        2.31       -0.19      4.40 o
  -2   9   6        1.19        4.10      2.90 o
  -1   9   6       63.42       57.67      3.44 o
   0   9   6        1.06        1.57      1.10 o
   1   9   6       49.44       49.20      2.73 o
   2   9   6        5.12        3.55      2.10 o
   3   9   6        2.63        4.45      2.27 o
   4   9   6        2.56        1.51      5.15 o
  -2  10   6        0.03        0.80      2.18 o
  -1  10   6       13.59       10.27      2.35 o
   0  10   6        5.08        3.20      3.09 o
   1  10   6       21.71       22.51      3.77 o
   2  10   6        4.07        5.93      1.97 o
   3  10   6       12.06       13.74      2.65 o
  -2  11   6       14.83        5.02      4.59 o
  -1  11   6       15.54       10.73      2.26 o
   0  11   6       40.46       34.61      4.65 o
   1  11   6       11.44       12.23      3.71 o
   2  11   6        2.00        2.37      3.17 o
   3  11   6        0.80        0.84      1.31 o
  -1  12   6       11.32        0.66      1.84 o
   0  12   6        5.30        3.73      3.37 o
   1  12   6        0.37       -1.08      2.01 o
   2  12   6        3.57        1.32      1.80 o
  -2 -11   7        4.48        3.05      3.55 o
  -1 -11   7        0.57       -4.48      4.48 o
   0 -11   7        0.42       -1.38      4.30 o
   1 -11   7        3.70       -3.01      4.92 o
  -3 -10   7        1.89       -3.35      3.35 o
  -2 -10   7        0.52       -3.65      3.65 o
  -1 -10   7        2.00        3.02      4.36 o
   0 -10   7       48.17       48.14      5.22 o
   1 -10   7        2.39        0.65      1.95 o
   2 -10   7        3.08        3.44      4.21 o
  -3  -9   7        0.60       -1.91      3.42 o
  -2  -9   7        0.86        3.85      2.39 o
  -1  -9   7       15.21       17.70      2.44 o
   0  -9   7        4.60        5.91      2.06 o
   1  -9   7        4.89        3.36      2.84 o
   2  -9   7        4.31        7.79      3.93 o
   3  -9   7        4.83        3.49      4.54 o
  -3  -8   7        0.18       -1.46      2.64 o
  -2  -8   7        2.81        1.96      1.63 o
  -1  -8   7       39.37       39.77      2.62 o
   0  -8   7        1.35       -1.76      2.18 o
   1  -8   7       10.28        7.11      3.30 o
   2  -8   7        0.16       -1.61      3.27 o
   3  -8   7       26.05       27.81      4.57 o
  -4  -7   7        0.63       -0.43      1.19 o
  -3  -7   7        3.85        2.82      2.88 o
  -2  -7   7       54.23       57.38      2.49 o
  -1  -7   7       94.18       88.91      3.29 o
   0  -7   7       23.93       26.95      2.51 o
   1  -7   7        7.87        7.16      1.82 o
   2  -7   7       29.10       21.93      2.70 o
   3  -7   7        1.05        1.98      2.43 o
  -4  -6   7        0.81       -0.38      1.99 o
  -3  -6   7        1.07        2.29      2.01 o
  -2  -6   7        2.11       -0.18      1.26 o
  -1  -6   7        7.64        5.78      1.41 o
   0  -6   7       13.09       15.27      1.95 o
   1  -6   7        0.05       -0.72      1.51 o
   2  -6   7       37.16       42.91      2.64 o
   3  -6   7       15.14       14.15      2.40 o
  -4  -5   7        0.00       -2.52      2.52 o
  -3  -5   7        2.29        1.42      1.67 o
  -2  -5   7       40.25       43.06      1.91 o
  -1  -5   7        6.86        8.91      1.62 o
   0  -5   7        0.99        2.50      1.21 o
   1  -5   7       62.05       61.94      2.82 o
   2  -5   7       24.30       22.24      1.86 o
   3  -5   7       51.55       50.01      2.80 o
   4  -5   7        2.40        2.56      4.64 o
  -4  -4   7        0.19        2.17      2.34 o
  -3  -4   7       34.86       34.76      2.03 o
  -2  -4   7        5.70        7.81      1.07 o
  -1  -4   7       17.49       15.33      1.43 o
   0  -4   7      217.65      212.85      7.56 o
   1  -4   7       79.42       75.77      3.03 o
   2  -4   7       26.38       25.39      1.70 o
   3  -4   7       29.96       37.17      2.64 o
   4  -4   7        4.35        4.37      4.01 o
  -4  -3   7        3.13        1.35      3.04 o
  -3  -3   7        0.93        0.57      1.39 o
  -2  -3   7       12.81       14.92      1.08 o
  -1  -3   7       12.70       17.04      1.64 o
   0  -3   7        3.59        3.79      1.05 o
   1  -3   7       11.16       12.39      1.13 o
   2  -3   7       15.54       14.06      1.23 o
   3  -3   7        7.45        6.48      1.10 o
   4  -3   7        0.48        0.76      3.86 o
  -4  -2   7        0.36        2.05      2.05 o
  -3  -2   7       59.22       52.29      1.91 o
  -2  -2   7        2.42        1.93      0.86 o
  -1  -2   7      390.76      422.41     12.67 o
   0  -2   7      241.49      244.53      7.82 o
   1  -2   7        1.08        1.14      1.06 o
   2  -2   7        6.11        8.87      1.19 o
   3  -2   7        1.97        2.86      1.08 o
   4  -2   7        7.80        7.49      4.44 o
  -4  -1   7        0.72       -0.05      2.10 o
  -3  -1   7       77.11       74.69      2.34 o
  -2  -1   7       34.80       38.40      1.48 o
  -1  -1   7        1.38        4.28      1.94 o
   0  -1   7      176.91      183.37      6.05 o
   1  -1   7        3.59        4.43      0.83 o
   2  -1   7        0.67        1.83      1.11 o
   3  -1   7       18.14       16.76      1.11 o
   4  -1   7        1.56        3.80      3.37 o
  -4   0   7        0.03        0.38      1.89 o
  -3   0   7        0.20        0.52      1.24 o
  -2   0   7       13.99       12.91      1.08 o
  -1   0   7      119.79      107.22      3.46 o
   0   0   7      544.19      589.18     23.94 o
   1   0   7        0.22        2.26      0.73 o
   2   0   7      926.03      953.87     29.41 o
   3   0   7       19.48       16.10      1.27 o
   4   0   7        1.06        1.29      3.19 o
   5   0   7        0.74       -1.48      1.48 o
  -4   1   7        0.02        2.04      2.14 o
  -3   1   7       64.94       65.33      2.14 o
  -2   1   7      355.62      345.65      7.63 o
  -1   1   7        0.01       -0.25      1.08 o
   0   1   7       27.03       19.39      1.10 o
   1   1   7      237.72      241.55      7.12 o
   2   1   7      167.25      165.34      5.24 o
   3   1   7       31.67       31.51      1.34 o
   4   1   7        0.69        5.47      2.74 o
   5   1   7       11.00       19.40      4.78 o
  -4   2   7        0.19        2.20      2.55 o
  -3   2   7      181.53      199.14      4.71 o
  -2   2   7       20.84       18.80      1.02 o
  -1   2   7        7.79        7.63      0.88 o
   0   2   7       16.28       14.84      1.09 o
   1   2   7     1582.45     1680.51     54.99 o
   2   2   7        9.92       11.66      1.26 o
   3   2   7        8.83        9.12      0.97 o
   4   2   7        3.90        0.77      2.35 o
   5   2   7        4.96       -1.76      1.76 o
  -4   3   7        0.72        1.65      4.69 o
  -3   3   7       35.06       36.61      2.12 o
  -2   3   7       90.49       88.91      2.35 o
  -1   3   7        3.41        3.16      0.82 o
   0   3   7       17.24       19.50      1.30 o
   1   3   7       38.90       35.71      1.60 o
   2   3   7        7.24        9.68      1.12 o
   3   3   7       10.55        7.73      0.99 o
   4   3   7        4.99        3.23      3.41 o
   5   3   7        2.11       -0.75      1.91 o
  -4   4   7        7.24        5.13      3.74 o
  -3   4   7       18.49       18.35      2.00 o
  -2   4   7       64.99       67.51      2.03 o
  -1   4   7       21.09       19.62      1.29 o
   0   4   7      226.45      252.00      6.54 o
   1   4   7        0.52        0.82      1.10 o
   2   4   7       42.95       44.52      1.85 o
   3   4   7       80.89       86.70      3.10 o
   4   4   7       17.57       20.04      1.43 o
  -3   5   7       21.70       20.69      1.94 o
  -2   5   7       20.47       18.53      1.39 o
  -1   5   7       16.84       15.59      1.17 o
   0   5   7        0.78       -0.14      0.98 o
   1   5   7        3.24        3.81      0.92 o
   2   5   7       10.17       13.76      1.31 o
   3   5   7      159.62      177.04      5.90 o
   4   5   7        0.12        1.59      1.42 o
  -3   6   7        3.03       -1.71      2.06 o
  -2   6   7        4.46        5.04      1.49 o
  -1   6   7       18.65       21.17      1.33 o
   0   6   7        0.78        1.48      1.26 o
   1   6   7       34.95       34.79      1.70 o
   2   6   7        1.76        4.67      1.50 o
   3   6   7        4.11        4.09      1.31 o
   4   6   7        2.56        0.51      0.78 o
  -3   7   7        2.33        3.35      2.41 o
  -2   7   7      203.05      183.53      5.46 o
  -1   7   7       11.40        6.00      1.19 o
   0   7   7        0.33        2.31      1.45 o
   1   7   7      187.51      204.21      5.95 o
   2   7   7       25.53       24.03      1.37 o
   3   7   7        6.65        7.22      1.83 o
   4   7   7        1.77        0.53      0.96 o
  -3   8   7        7.96        3.09      2.75 o
  -2   8   7        4.18        3.04      3.73 o
  -1   8   7        9.28       11.88      2.19 o
   0   8   7       35.40       34.91      2.71 o
   1   8   7        2.15        2.43      1.14 o
   2   8   7        1.52        2.23      1.39 o
   3   8   7        1.02        6.90      2.16 o
   4   8   7        0.01        3.06      3.33 o
  -3   9   7        1.83       -1.43      4.95 o
  -2   9   7        1.42        0.25      2.44 o
  -1   9   7       59.78       52.25      3.49 o
   0   9   7      106.18       86.52      6.51 o
   1   9   7      248.40      278.23      9.80 o
   2   9   7       21.63       28.50      2.70 o
   3   9   7        5.03        5.44      2.54 o
  -2  10   7        3.19        3.06      2.28 o
  -1  10   7        3.85        6.07      4.38 o
   0  10   7        0.04        2.85      3.46 o
   1  10   7        0.42        0.05      5.52 o
   2  10   7        6.62        7.97      2.46 o
   3  10   7        7.55        3.29      2.60 o
  -1  11   7        0.41        2.30      1.83 o
   0  11   7        0.65       -1.14      3.94 o
   1  11   7        8.63        4.62      3.34 o
   2  11   7        4.04        3.30      2.73 o
   3  11   7       21.08        5.38      3.28 o
   0  12   7        0.60      100.46     11.03 o
   1  12   7       27.89       10.61      2.99 o
   2  12   7        1.01        0.42      1.92 o
  -2 -11   8       15.21       12.49      2.94 o
  -1 -11   8        0.09       -3.07      4.88 o
   0 -11   8        0.00       -1.99      4.28 o
   1 -11   8        9.85       10.46      5.11 o
  -2 -10   8        0.75       -3.05      3.27 o
  -1 -10   8        0.11        9.23      4.41 o
   0 -10   8        1.27        3.39      4.08 o
   1 -10   8        0.14        1.47      2.70 o
  -3  -9   8        0.00        5.86      3.26 o
  -2  -9   8        0.54        2.57      1.97 o
  -1  -9   8        0.19        0.03      2.28 o
   0  -9   8        1.53        0.69      3.67 o
   1  -9   8       47.80       32.35      4.96 o
   2  -9   8        0.01       -4.00      4.00 o
  -3  -8   8        1.08        1.66      1.96 o
  -2  -8   8       15.76       14.91      2.06 o
  -1  -8   8       69.58       66.25      3.51 o
   0  -8   8        6.77        6.80      2.72 o
   1  -8   8        0.09        3.36      2.87 o
   2  -8   8       15.25        8.43      3.42 o
   3  -8   8        0.49       -0.70      2.41 o
  -4  -7   8        1.41       -1.17      1.17 o
  -3  -7   8        0.15        5.83      2.66 o
  -2  -7   8        5.88        4.16      1.77 o
  -1  -7   8        0.45       -0.72      1.69 o
   0  -7   8        4.95       -1.00      2.43 o
   1  -7   8        4.03       56.31     31.42 o
   2  -7   8       81.85       67.69      6.23 o
   3  -7   8        0.34        6.27      3.66 o
  -4  -6   8        0.25        2.17      1.82 o
  -3  -6   8        0.37        2.00      2.00 o
  -2  -6   8        2.02        3.32      1.70 o
  -1  -6   8      277.93      286.68      9.64 o
   0  -6   8        1.34        0.08      1.63 o
   1  -6   8       42.59       46.34      2.56 o
   2  -6   8       10.86       19.78      2.74 o
   3  -6   8        0.26       -2.04      2.14 o
  -4  -5   8        5.73        3.81      2.43 o
  -3  -5   8       29.83       32.47      2.55 o
  -2  -5   8       26.26       27.68      1.54 o
  -1  -5   8        0.07        0.05      1.46 o
   0  -5   8        8.48        7.08      1.57 o
   1  -5   8        0.51        1.27      2.14 o
   2  -5   8       61.12       66.13      3.65 o
   3  -5   8       31.73       24.94      2.29 o
   4  -5   8        3.16       -0.35      4.31 o
  -4  -4   8        1.99        5.49      3.54 o
  -3  -4   8        4.98       -0.21      1.84 o
  -2  -4   8        3.95        4.87      1.33 o
  -1  -4   8        5.09        0.73      1.34 o
   0  -4   8        2.34        3.37      1.37 o
   1  -4   8        2.27        3.41      1.37 o
   2  -4   8       64.32       66.14      2.86 o
   3  -4   8        1.12        6.96      2.46 o
   4  -4   8       25.16       24.37      5.19 o
  -4  -3   8        2.85       -1.24      2.11 o
  -3  -3   8       43.57       45.26      2.28 o
  -2  -3   8        2.38        2.47      1.11 o
  -1  -3   8       37.19       40.99      2.11 o
   0  -3   8        7.12       11.03      1.38 o
   1  -3   8       41.74       40.82      1.96 o
   2  -3   8        4.83        6.59      1.23 o
   3  -3   8       12.80       14.96      1.60 o
   4  -3   8        6.75        5.77      4.42 o
  -4  -2   8        0.78        5.41      1.89 o
  -3  -2   8        1.92        1.34      2.30 o
  -2  -2   8        4.61        4.67      1.04 o
  -1  -2   8      930.17      995.09     29.23 o
   0  -2   8       14.80       16.47      1.27 o
   1  -2   8        5.47        5.69      1.02 o
   2  -2   8        9.55        9.81      1.21 o
   3  -2   8        0.25        1.81      1.20 o
   4  -2   8        7.31        2.89      4.16 o
  -4  -1   8        0.34        5.45      4.22 o
  -3  -1   8        1.98        3.60      1.79 o
  -2  -1   8        1.27        1.12      1.01 o
  -1  -1   8       40.36       43.42      1.98 o
   0  -1   8      210.24      218.75      7.43 o
   1  -1   8      126.89      132.64      4.39 o
   2  -1   8       14.53       11.10      1.09 o
   3  -1   8      109.70      110.70      3.52 o
   4  -1   8       15.78       18.44      4.54 o
  -4   0   8        0.17        4.79      1.93 o
  -3   0   8        4.75        5.45      1.55 o
  -2   0   8       69.66       71.88      2.15 o
  -1   0   8       43.09       47.64      1.82 o
   0   0   8      906.28      965.67     31.08 o
   1   0   8        0.14        0.90      1.03 o
   2   0   8     1347.83     1369.13     40.76 o
   3   0   8      103.46       94.63      4.09 o
   4   0   8        1.98        2.05      3.89 o
  -4   1   8        0.04       -2.35      2.73 o
  -3   1   8       71.01       68.20      2.66 o
  -2   1   8      199.24      188.76      4.45 o
  -1   1   8       12.08       11.79      1.03 o
   0   1   8      111.71      114.52      4.23 o
   1   1   8      175.11      178.98      5.28 o
   2   1   8      112.52      105.78      3.51 o
   3   1   8       20.98       20.09      1.78 o
   4   1   8        3.09        1.01      2.06 o
  -4   2   8        0.21        2.18      2.23 o
  -3   2   8        1.85       -1.35      1.54 o
  -2   2   8      102.07      114.07      3.07 o
  -1   2   8        8.57       11.57      1.10 o
   0   2   8        0.01       -0.84      0.84 o
   1   2   8       10.28        4.64      0.87 o
   2   2   8       19.90       21.96      1.39 o
   3   2   8      128.66      133.77      4.30 o
   4   2   8       45.35       23.38      4.49 o
  -4   3   8        1.00       -0.97      2.26 o
  -3   3   8       31.18       22.79      1.84 o
  -2   3   8        2.10        3.53      1.15 o
  -1   3   8        3.96        3.37      1.08 o
   0   3   8      169.10      192.96      5.25 o
   1   3   8      130.37      138.63      4.79 o
   2   3   8      187.30      198.60      6.63 o
   3   3   8        0.16        0.85      1.11 o
   4   3   8        7.13        0.66      2.55 o
  -3   4   8        0.30       -0.19      1.23 o
  -2   4   8       46.22       45.18      2.10 o
  -1   4   8        2.64        3.40      1.11 o
   0   4   8      303.66      334.73      8.47 o
   1   4   8       39.58       36.99      1.79 o
   2   4   8       41.75       41.74      2.00 o
   3   4   8        4.15        3.63      1.35 o
   4   4   8        1.98        0.67      0.99 o
  -3   5   8       20.21       17.68      2.18 o
  -2   5   8        0.35        0.36      1.27 o
  -1   5   8       37.25       30.94      1.69 o
   0   5   8        8.44        6.20      1.13 o
   1   5   8        7.13        4.69      1.86 o
   2   5   8       17.13       18.74      2.16 o
   3   5   8       23.26       22.37      1.64 o
   4   5   8        5.55        5.19      3.44 o
  -3   6   8        5.30        8.30      3.23 o
  -2   6   8       61.09       54.39      2.75 o
  -1   6   8       35.53       27.74      2.06 o
   0   6   8       33.67       34.56      2.14 o
   1   6   8        7.47        6.40      1.26 o
   2   6   8       14.06       20.14      2.57 o
   3   6   8       22.90       21.29      2.20 o
   4   6   8        3.78        5.58      1.44 o
  -3   7   8        1.81       -1.12      4.89 o
  -2   7   8        6.70        4.80      2.13 o
  -1   7   8        6.97        4.05      1.56 o
   0   7   8       23.81       20.48      1.73 o
   1   7   8       15.51       17.57      1.59 o
   2   7   8       15.26       19.89      1.48 o
   3   7   8        0.39        1.41      1.73 o
   4   7   8        0.06        1.25      1.41 o
  -3   8   8        0.04        3.64      2.48 o
  -2   8   8        7.28       12.63      4.34 o
  -1   8   8       27.59       21.89      1.95 o
   0   8   8        3.84       -0.41      1.95 o
   1   8   8      218.19      245.26      8.99 o
   2   8   8        4.31        2.51      1.78 o
   3   8   8        0.56        1.17      1.98 o
   4   8   8        1.62       -1.91      3.29 o
  -2   9   8        1.63       -1.45      2.89 o
  -1   9   8        0.09        3.99      3.20 o
   0   9   8        2.40        3.70      2.50 o
   1   9   8       67.03       63.86      3.48 o
   2   9   8       61.85       68.05      4.10 o
   3   9   8        0.42        5.80      2.73 o
  -2  10   8        0.16        0.35      2.19 o
  -1  10   8        1.02        1.94      4.60 o
   0  10   8       66.74       69.18      6.33 o
   1  10   8       11.98       11.80      3.56 o
   2  10   8       25.19       20.35      2.73 o
   3  10   8        4.24        6.52      3.02 o
  -1  11   8        0.96       -0.80      1.60 o
   0  11   8        6.92        4.22      2.68 o
   1  11   8        0.28       -2.54      3.33 o
   2  11   8        0.49        6.33      4.18 o
   3  11   8        8.59       -0.47      3.79 o
   0  12   8        4.53       -0.47      1.79 o
   1  12   8        2.92        1.57      1.91 o
   2  12   8       11.04        0.88      2.26 o
   0 -11   9        6.04        3.26      4.67 o
  -2 -10   9        0.00       -0.26      3.36 o
  -1 -10   9        0.02        0.02      4.83 o
   0 -10   9        0.35        7.35      4.38 o
   1 -10   9       21.24       15.59      5.31 o
  -3  -9   9        1.02       -2.38      3.94 o
  -2  -9   9        0.04       -2.82      4.43 o
  -1  -9   9        5.94       14.77      3.63 o
   0  -9   9        1.57        5.01      3.64 o
   1  -9   9       13.28        6.07      3.16 o
   2  -9   9        0.93       -2.92      3.36 o
  -3  -8   9        2.90        1.22      3.08 o
  -2  -8   9        3.22        1.26      3.29 o
  -1  -8   9        7.96        5.75      2.45 o
   0  -8   9        6.69       -0.81      2.68 o
   1  -8   9        5.16       10.81      2.85 o
   2  -8   9        0.72       -1.01      3.62 o
  -3  -7   9        1.01       -2.82      3.88 o
  -2  -7   9        3.14        2.57      1.73 o
  -1  -7   9       51.25       54.99      3.35 o
   0  -7   9       41.70       44.15      3.66 o
   1  -7   9        4.26       -0.94      2.87 o
   2  -7   9        5.91        6.06      3.27 o
   3  -7   9        3.38       -1.04      3.64 o
  -4  -6   9        0.15        0.43      1.86 o
  -3  -6   9        8.32        1.19      2.18 o
  -2  -6   9        3.66        2.67      1.70 o
  -1  -6   9      218.25      238.56     11.25 o
   0  -6   9       14.31       11.90      2.79 o
   1  -6   9        0.65        0.42      1.93 o
   2  -6   9       13.24       12.80      2.42 o
   3  -6   9        6.26        3.84      2.37 o
  -3  -5   9        0.57        0.76      2.20 o
  -2  -5   9        1.63       -0.04      1.56 o
  -1  -5   9       34.28       33.92      2.29 o
   0  -5   9       20.77       28.75      2.09 o
   1  -5   9        0.13        0.08      1.54 o
   2  -5   9       10.00        9.58      1.96 o
   3  -5   9        0.01        0.14      1.38 o
  -4  -4   9        0.56        3.22      3.14 o
  -3  -4   9        2.26        3.46      2.28 o
  -2  -4   9      151.57      165.56      4.42 o
  -1  -4   9        0.17        2.43      1.42 o
   0  -4   9       15.72       18.56      1.58 o
   1  -4   9        0.94        0.25      2.28 o
   2  -4   9       69.72       70.02      3.33 o
   3  -4   9       16.21       22.20      2.26 o
   4  -4   9        0.96       29.69     11.89 o
  -3  -3   9       51.62       46.13      2.43 o
  -2  -3   9        0.62        2.51      1.42 o
  -1  -3   9        0.03        2.09      1.42 o
   0  -3   9      234.65      233.86      8.00 o
   1  -3   9       65.20       62.62      2.55 o
   2  -3   9       14.30       11.77      1.52 o
   3  -3   9       17.16       17.02      1.80 o
   4  -3   9        3.07        9.90      5.06 o
  -4  -2   9        0.00        6.51      3.27 o
  -3  -2   9        0.06        0.72      1.68 o
  -2  -2   9        0.19       -0.01      1.04 o
  -1  -2   9      105.72      111.85      3.89 o
   0  -2   9       16.89       11.75      1.34 o
   1  -2   9      302.70      289.23      9.12 o
   2  -2   9       18.39       17.15      1.51 o
   3  -2   9        0.08        1.35      1.39 o
  -3  -1   9        1.22       -1.53      1.73 o
  -2  -1   9        1.41        1.71      1.15 o
  -1  -1   9        0.26       -0.05      1.28 o
   0  -1   9      548.49      588.08     18.33 o
   1  -1   9       23.29       23.69      1.82 o
   2  -1   9       24.15       26.88      1.59 o
   3  -1   9      156.47      145.55      4.81 o
  -4   0   9        0.01        0.97      2.71 o
  -3   0   9        3.83        4.99      1.80 o
  -2   0   9      148.74      151.80      3.81 o
  -1   0   9        7.30        8.06      1.41 o
   0   0   9       36.23       38.34      1.72 o
   1   0   9      127.79      142.49      5.34 o
   2   0   9       15.92       13.24      1.33 o
   3   0   9      332.53      346.88      9.52 o
  -4   1   9        0.04        0.11      3.16 o
  -3   1   9        0.94        2.30      2.51 o
  -2   1   9        9.71       10.93      1.47 o
  -1   1   9        0.46        0.00      1.04 o
   0   1   9      152.74      149.83      4.88 o
   1   1   9      309.07      355.39     10.44 o
   2   1   9       28.60       26.21      1.55 o
   3   1   9      233.75      229.40      9.71 o
  -3   2   9       18.07       18.29      2.50 o
  -2   2   9      261.77      267.81      6.23 o
  -1   2   9       36.77       35.09      1.84 o
   0   2   9      162.24      151.56      4.87 o
   1   2   9      130.63      133.06      4.70 o
   2   2   9       13.15       12.34      1.23 o
   3   2   9        0.81        0.75      1.18 o
  -3   3   9       22.36       19.07      2.66 o
  -2   3   9       77.43       72.51      2.47 o
  -1   3   9       38.30       41.39      2.28 o
   0   3   9       12.21       11.72      1.13 o
   1   3   9      648.01      665.32     19.49 o
   2   3   9       39.21       44.68      2.01 o
   3   3   9       11.68        7.88      2.04 o
   4   3   9       45.16       45.08      2.35 o
  -3   4   9        0.57        1.70      2.48 o
  -2   4   9        0.48        3.03      1.56 o
  -1   4   9       27.39       20.39      2.25 o
   0   4   9        0.42        2.04      1.02 o
   1   4   9      181.25      172.92      6.07 o
   2   4   9        9.77        7.65      1.60 o
   3   4   9       30.24       29.84      2.09 o
   4   4   9       14.59       16.93      1.93 o
  -3   5   9        9.70        7.30      3.50 o
  -2   5   9       17.64        5.95      1.89 o
  -1   5   9       24.15       23.16      1.73 o
   0   5   9      179.38      192.06      5.70 o
   1   5   9        3.87        6.38      1.86 o
   2   5   9        3.54        3.18      1.76 o
   3   5   9       60.49       65.06      3.10 o
   4   5   9        2.12        1.82      1.65 o
  -3   6   9        0.06        3.40      2.77 o
  -2   6   9      103.68      100.33      4.23 o
  -1   6   9        4.83        6.69      2.11 o
   0   6   9       14.45       13.06      1.54 o
   1   6   9       69.17       79.81      2.93 o
   2   6   9        0.62        1.69      1.96 o
   3   6   9        7.67        6.10      1.80 o
   4   6   9        0.03        0.69      1.67 o
  -3   7   9        0.38        0.71      2.27 o
  -2   7   9        0.12        5.47      2.69 o
  -1   7   9       76.99       59.78      2.71 o
   0   7   9       32.99       35.04      2.99 o
   1   7   9      214.11      241.49      7.69 o
   2   7   9       49.05       64.18      2.94 o
   3   7   9        5.63        0.96      2.29 o
   4   7   9        1.39        0.57      2.51 o
  -3   8   9        0.34        1.05      2.63 o
  -2   8   9        2.56       -1.09      3.02 o
  -1   8   9       67.97       65.42      3.58 o
   0   8   9       36.22       36.21      2.96 o
   1   8   9      627.18      681.00     23.06 o
   2   8   9       78.15       87.98      3.50 o
   3   8   9        0.02       -0.98      2.47 o
   4   8   9        0.71        1.23      2.63 o
  -2   9   9        9.03       10.31      4.73 o
  -1   9   9        0.31        4.36      4.44 o
   0   9   9        1.88        3.99      2.59 o
   1   9   9       31.39       32.16      2.49 o
   2   9   9       99.60      108.68      8.15 o
   3   9   9        2.67        0.40      2.81 o
  -2  10   9        0.18        1.42      2.26 o
  -1  10   9        0.96       -3.59      4.39 o
   0  10   9        2.42       -1.95      2.62 o
   1  10   9        1.13        0.76      3.53 o
   2  10   9       45.11       40.16      5.79 o
   3  10   9       23.34       20.81      3.21 o
  -1  11   9       11.17       12.40      5.94 o
   0  11   9       13.30       10.79      5.29 o
   1  11   9        3.47       -2.29      3.10 o
   2  11   9        5.59        3.58      4.39 o
   3  11   9        0.03        2.04      3.87 o
   1  12   9        0.00        1.47      3.10 o
   2  12   9        0.03        6.75      5.66 o
  -2 -10  10        0.92        7.14      3.84 o
  -1 -10  10        0.72        1.47      3.69 o
   0 -10  10        1.94       -1.65      3.96 o
   1 -10  10       14.05        4.36      3.29 o
  -2  -9  10        1.42       -0.47      4.31 o
  -1  -9  10        3.64        1.93      4.16 o
   0  -9  10        0.10       -2.53      4.10 o
   1  -9  10        3.15       11.66      5.89 o
   2  -9  10        0.58        1.25      2.80 o
  -3  -8  10        0.00        3.88      2.69 o
  -2  -8  10        0.65        2.37      4.40 o
  -1  -8  10        0.14        1.47      2.93 o
   0  -8  10       11.40       25.46      5.92 o
   1  -8  10        0.82       -1.89      3.52 o
   2  -8  10        8.20        0.21      3.09 o
  -3  -7  10        2.96        6.25      4.53 o
  -2  -7  10        1.81        1.32      2.36 o
  -1  -7  10        9.94        6.45      2.92 o
   0  -7  10      107.00      112.65      6.43 o
   1  -7  10        5.01        2.37      3.26 o
   2  -7  10        2.97       -1.39      3.36 o
   3  -7  10        0.74       12.33      4.26 o
  -3  -6  10        1.33        2.43      3.94 o
  -2  -6  10        4.76        7.58      2.27 o
  -1  -6  10       98.05      111.94      6.72 o
   0  -6  10        7.68       10.60      2.57 o
   1  -6  10        3.04        6.55      2.91 o
   2  -6  10       22.20       25.75      3.74 o
   3  -6  10        4.19        8.44      3.22 o
  -3  -5  10        1.38        1.03      2.48 o
  -2  -5  10        4.42        1.83      1.95 o
  -1  -5  10        0.02        2.10      2.33 o
   0  -5  10       55.02       54.66      2.92 o
   1  -5  10        0.01       -1.23      2.05 o
   2  -5  10       59.71       58.29      3.21 o
   3  -5  10       23.35       17.34      2.41 o
  -3  -4  10        0.00        0.74      3.06 o
  -2  -4  10        6.82        4.68      1.58 o
  -1  -4  10        4.67        4.78      1.67 o
   0  -4  10      174.62      188.70      6.68 o
   1  -4  10       29.56       24.73      1.98 o
   2  -4  10       14.63       17.40      2.07 o
   3  -4  10        0.37        0.35      2.15 o
  -4  -3  10        2.33       -2.78      2.89 o
  -3  -3  10       18.06       16.40      2.36 o
  -2  -3  10        5.86        3.59      1.45 o
  -1  -3  10       16.61       13.40      1.79 o
   0  -3  10        1.42        1.78      1.37 o
   1  -3  10        1.19        1.17      2.55 o
   2  -3  10       17.70       17.84      2.12 o
   3  -3  10        0.20        1.43      1.81 o
  -4  -2  10        0.10       -2.69      2.86 o
  -3  -2  10        2.23        6.92      3.44 o
  -2  -2  10        3.22        4.66      1.42 o
  -1  -2  10        3.59        3.46      1.66 o
   0  -2  10      416.16      414.42     11.48 o
   1  -2  10      175.84      183.76      5.60 o
   2  -2  10      449.81      452.87     12.93 o
   3  -2  10        0.15        1.30      1.83 o
  -3  -1  10        3.37        6.65      2.89 o
  -2  -1  10       11.85       15.31      1.56 o
  -1  -1  10       49.36       49.98      2.38 o
   0  -1  10        5.05        7.19      1.88 o
   1  -1  10       32.27       31.32      1.68 o
   2  -1  10      149.41      142.38      4.49 o
   3  -1  10      130.61      126.52      4.35 o
  -4   0  10        3.25       -0.92      1.61 o
  -3   0  10       21.12       19.06      2.55 o
  -2   0  10        2.25        2.55      1.36 o
  -1   0  10      104.95      107.37      3.29 o
   0   0  10        0.05       -0.03      1.37 o
   1   0  10       15.04       12.71      1.30 o
   2   0  10        0.45       -0.27      1.31 o
   3   0  10      375.66      384.74     10.87 o
  -3   1  10        3.49        7.36      3.35 o
  -2   1  10       83.24       82.06      2.52 o
  -1   1  10       84.75       80.03      2.52 o
   0   1  10      150.29      153.75      4.66 o
   1   1  10       47.30       48.53      2.17 o
   2   1  10       16.37       14.19      1.41 o
   3   1  10        0.67        0.53      1.32 o
  -3   2  10        1.72        3.62      3.05 o
  -2   2  10      521.42      530.26     12.06 o
  -1   2  10        5.74        9.23      1.32 o
   0   2  10        0.11        4.35      1.41 o
   1   2  10       35.64       34.84      1.92 o
   2   2  10        0.63        3.03      1.29 o
   3   2  10        0.29        0.79      1.34 o
  -3   3  10        3.83        4.21      3.52 o
  -2   3  10       34.07       34.65      2.20 o
  -1   3  10      175.87      186.69      5.36 o
   0   3  10        3.69        4.34      1.09 o
   1   3  10        4.78        2.50      1.17 o
   2   3  10       47.03       45.45      2.17 o
   3   3  10        0.29        3.65      2.45 o
  -3   4  10       50.56       64.18      4.86 o
  -2   4  10       30.24       29.45      2.60 o
  -1   4  10       17.72       18.36      1.77 o
   0   4  10       49.23       49.70      2.10 o
   1   4  10      291.01      328.54     11.17 o
   2   4  10       15.57       20.05      1.97 o
   3   4  10       10.18       11.27      2.15 o
  -3   5  10        3.84       11.18      4.29 o
  -2   5  10        4.95        4.07      1.89 o
  -1   5  10       80.10       71.36      3.17 o
   0   5  10      624.44      665.62     18.87 o
   1   5  10       11.89       11.16      1.86 o
   2   5  10        3.34        2.45      1.70 o
   3   5  10        0.15        3.12      1.98 o
   4   5  10        0.47        2.42      2.31 o
  -3   6  10        0.50      101.16     12.67 o
  -2   6  10       49.30       45.54      3.34 o
  -1   6  10        6.54        2.28      2.23 o
   0   6  10      298.30      312.04      8.76 o
   1   6  10       20.48       19.97      1.84 o
   2   6  10        2.01        6.83      2.07 o
   3   6  10        1.37        0.15      2.10 o
   4   6  10        1.95       -1.26      1.61 o
  -3   7  10        0.53        3.35      2.87 o
  -2   7  10        4.68        7.97      4.32 o
  -1   7  10       64.99       61.72      5.05 o
   0   7  10       16.32       19.82      3.94 o
   1   7  10      166.99      170.80      6.82 o
   2   7  10       71.63       63.90      3.02 o
   3   7  10        4.15        5.73      2.50 o
   4   7  10        0.00       43.12      7.10 o
  -2   8  10       15.83        9.82      4.62 o
  -1   8  10       19.74       23.35      4.21 o
   0   8  10       19.64       11.19      2.47 o
   1   8  10       13.61       14.45      2.36 o
   2   8  10      244.81      264.04      7.84 o
   3   8  10        0.50       -0.70      3.60 o
  -2   9  10        1.91       -0.41      2.10 o
  -1   9  10        5.01        4.17      4.42 o
   0   9  10        0.75        0.70      1.87 o
   1   9  10       32.09       21.82      2.88 o
   2   9  10       85.32       82.45      5.10 o
   3   9  10        3.40        8.06      3.81 o
  -1  10  10        0.72       -0.48      4.67 o
   0  10  10       16.70       18.33      4.36 o
   1  10  10        2.89        4.95      4.51 o
   2  10  10        0.03        1.11      4.17 o
   3  10  10       49.97       43.83      5.33 o
   0  11  10       27.74       21.81      4.77 o
   1  11  10        1.61        6.54      4.69 o
   2  11  10        1.09        0.09      4.54 o
   0 -10  11        0.05       -5.69      5.69 o
  -2  -9  11        1.03       -3.50      4.39 o
  -1  -9  11        0.20       -4.13      4.13 o
   0  -9  11        3.41       -4.30      4.30 o
   1  -9  11        1.89        0.94      3.71 o
   2  -9  11        0.73        1.76      1.89 o
  -2  -8  11        1.70       -0.34      4.20 o
  -1  -8  11        6.10        3.39      4.09 o
   0  -8  11       23.82       17.54      4.20 o
   1  -8  11        0.02        4.06      3.89 o
   2  -8  11        8.37        0.64      3.79 o
  -3  -7  11        1.45        1.40      2.04 o
  -2  -7  11        0.45        1.92      2.57 o
  -1  -7  11       36.87       54.49      5.44 o
   0  -7  11       44.46       51.80      4.69 o
   1  -7  11       16.00       13.13      3.51 o
   2  -7  11        0.06       -0.51      3.60 o
   3  -7  11        0.10       -3.33      3.33 o
  -3  -6  11        2.69        0.16      3.61 o
  -2  -6  11        3.37        2.99      2.58 o
  -1  -6  11       25.45       26.72      4.02 o
   0  -6  11        0.26       -1.41      2.41 o
   1  -6  11        0.12       -0.69      2.91 o
   2  -6  11        0.00        0.88      2.92 o
   3  -6  11       13.89       11.01      3.58 o
  -3  -5  11        2.03       -2.19      3.64 o
  -2  -5  11       39.41       40.98      3.09 o
  -1  -5  11        3.64        3.42      2.62 o
   0  -5  11       13.67       18.76      2.83 o
   1  -5  11        4.87        9.18      3.52 o
   2  -5  11       14.61       16.46      3.06 o
   3  -5  11       18.67       14.89      3.49 o
  -3  -4  11        1.85       -1.18      3.69 o
  -2  -4  11       33.82       32.61      2.63 o
  -1  -4  11        7.26        8.76      2.26 o
   0  -4  11       25.90       23.02      2.21 o
   1  -4  11      325.85      330.68      8.09 o
   2  -4  11        1.26        4.52      2.07 o
   3  -4  11        0.63        4.67      2.24 o
  -3  -3  11        1.20        7.26      2.93 o
  -2  -3  11        0.08        0.15      1.96 o
  -1  -3  11       61.75       59.21      3.01 o
   0  -3  11        4.87        6.67      1.58 o
   1  -3  11       87.41       91.40      3.70 o
   2  -3  11        0.96        2.48      1.73 o
   3  -3  11       10.46        9.49      1.94 o
  -3  -2  11        0.45       -2.12      2.59 o
  -2  -2  11       36.97       39.15      2.78 o
  -1  -2  11        5.40        4.20      1.63 o
   0  -2  11      119.02      124.79      4.32 o
   1  -2  11       26.54       24.86      2.15 o
   2  -2  11      126.26      120.44      4.47 o
   3  -2  11        0.00        2.70      1.87 o
  -3  -1  11        9.13        5.74      2.79 o
  -2  -1  11       21.79       21.76      1.76 o
  -1  -1  11        6.92        3.88      1.52 o
   0  -1  11       95.16       95.48      3.47 o
   1  -1  11        8.13        5.48      1.90 o
   2  -1  11      179.59      175.59      6.70 o
   3  -1  11       48.85       60.69      3.60 o
  -3   0  11        3.27        2.51      3.04 o
  -2   0  11        3.60        2.40      1.54 o
  -1   0  11       66.78       66.62      2.60 o
   0   0  11        0.56        2.01      1.27 o
   1   0  11        2.22        3.61      1.26 o
   2   0  11        8.96       10.61      1.69 o
   3   0  11      180.44      183.19      5.65 o
  -3   1  11       15.11        7.76      3.23 o
  -2   1  11       13.19       14.99      1.66 o
  -1   1  11      178.85      187.78      5.02 o
   0   1  11        8.81        6.58      1.42 o
   1   1  11        0.21        0.10      1.24 o
   2   1  11       24.13       23.51      1.85 o
   3   1  11       73.38       75.26      3.91 o
  -3   2  11        0.61        1.33      3.10 o
  -2   2  11      256.11      269.11      8.01 o
  -1   2  11       26.21       23.82      1.78 o
   0   2  11       41.73       47.20      2.34 o
   1   2  11       55.62       57.50      2.29 o
   2   2  11       11.44       13.23      1.69 o
   3   2  11       10.53       10.14      2.04 o
  -3   3  11        1.97       -3.73      3.73 o
  -2   3  11        0.02       -0.55      2.03 o
  -1   3  11      559.16      593.37     16.54 o
   0   3  11       19.65       19.52      2.01 o
   1   3  11       19.18       16.76      2.06 o
   2   3  11       55.37       59.94      2.82 o
   3   3  11        0.34        0.86      2.13 o
  -3   4  11        1.24        4.49      4.38 o
  -2   4  11        0.00        1.43      1.91 o
  -1   4  11      337.58      344.77     10.22 o
   0   4  11       46.13       53.93      2.62 o
   1   4  11       61.13       67.74      4.36 o
   2   4  11        0.92       -1.08      2.02 o
   3   4  11        0.02        2.02      1.92 o
  -3   5  11        4.76        0.98      3.67 o
  -2   5  11        0.22        0.72      2.45 o
  -1   5  11        1.46        0.79      1.93 o
   0   5  11       33.13       31.14      2.06 o
   1   5  11       10.02        8.49      1.97 o
   2   5  11       21.14       23.51      2.30 o
   3   5  11        5.58        5.62      2.21 o
  -3   6  11        8.94        0.44      2.00 o
  -2   6  11        0.02        4.63      3.27 o
  -1   6  11       70.25       73.41      6.87 o
   0   6  11       81.77       72.28      5.22 o
   1   6  11      414.53      410.40     12.75 o
   2   6  11        1.77       -1.47      1.99 o
   3   6  11        4.55       11.62      2.36 o
  -2   7  11        0.78        4.40      4.21 o
  -1   7  11       43.16       37.37      4.36 o
   0   7  11       14.25       17.30      2.58 o
   1   7  11       47.65       53.73      4.17 o
   2   7  11      107.59      130.60      5.88 o
   3   7  11        3.30        4.27      3.47 o
  -2   8  11        0.51       -2.29      5.39 o
  -1   8  11        1.58       -0.03      4.11 o
   0   8  11        0.26       -2.26      2.26 o
   1   8  11        5.68        5.70      2.58 o
   2   8  11      231.07      262.86     11.16 o
   3   8  11        4.68       16.12      4.32 o
  -2   9  11        1.36        3.56      4.98 o
  -1   9  11       13.60        7.98      4.60 o
   0   9  11        3.40        2.68      3.12 o
   1   9  11        0.45        3.56      3.88 o
   2   9  11        9.67       11.11      2.61 o
   3   9  11        1.52       -3.62      3.85 o
  -1  10  11        2.11        1.66      4.99 o
   0  10  11        4.32        2.17      4.86 o
   1  10  11        0.03        5.54      4.39 o
   2  10  11        0.26       -4.03      4.03 o
   3  10  11        0.11        0.53      4.36 o
   0  11  11        0.37       -1.11      5.03 o
   1  11  11        8.00        1.70      4.74 o
   2  11  11        0.26       -1.88      4.55 o
  -1  -9  12        0.29       -1.56      4.78 o
   0  -9  12        1.21        0.94      5.87 o
   1  -9  12        0.29        2.72      4.02 o
  -2  -8  12       18.92       18.95      4.54 o
  -1  -8  12       30.13       32.19      4.52 o
   0  -8  12       10.11       10.31      4.51 o
   1  -8  12        4.82        4.09      4.31 o
   2  -8  12        0.04        1.39      4.29 o
  -2  -7  12        0.05        3.05      4.05 o
  -1  -7  12        2.88        2.26      4.42 o
   0  -7  12        4.94        5.33      3.42 o
   1  -7  12        0.99       -2.60      3.71 o
   2  -7  12        0.32       -2.80      3.86 o
  -2  -6  12        0.00        2.75      2.51 o
  -1  -6  12       17.19       19.05      4.01 o
   0  -6  12      386.49      416.75     20.48 o
   1  -6  12       16.64       20.54      3.77 o
   2  -6  12        0.85        7.38      3.60 o
   3  -6  12        8.40        3.25      3.24 o
  -3  -5  12        1.77        5.79      4.34 o
  -2  -5  12        0.94       -2.28      2.28 o
  -1  -5  12        0.50       -0.56      2.65 o
   0  -5  12       62.41       66.74      4.63 o
   1  -5  12        0.11        2.18      2.59 o
   2  -5  12        1.80        5.96      2.93 o
   3  -5  12        1.90        0.48      3.04 o
  -3  -4  12        0.71       -1.03      3.27 o
  -2  -4  12       15.34       10.88      2.45 o
  -1  -4  12        8.14        6.23      2.27 o
   0  -4  12        2.62        2.94      2.57 o
   1  -4  12       52.29       93.62     12.86 o
   2  -4  12        1.65       -1.10      2.59 o
   3  -4  12       14.79       16.07      2.96 o
  -3  -3  12        0.07        0.11      2.07 o
  -2  -3  12       29.08       23.37      2.53 o
  -1  -3  12       11.00        8.95      2.43 o
   0  -3  12        0.15       -2.03      2.03 o
   1  -3  12      231.27      231.86      7.34 o
   2  -3  12       59.03       58.41      3.36 o
   3  -3  12        6.68        2.67      1.81 o
  -3  -2  12        3.19        6.12      2.77 o
  -2  -2  12       22.63       25.39      2.51 o
  -1  -2  12        3.04        5.17      2.18 o
   0  -2  12       14.19       14.25      1.82 o
   1  -2  12       29.74       30.21      2.09 o
   2  -2  12       30.36       27.76      2.46 o
   3  -2  12        2.36        0.81      1.90 o
  -3  -1  12       18.41       16.63      3.30 o
  -2  -1  12       25.85       21.47      3.07 o
  -1  -1  12        1.32        1.27      1.86 o
   0  -1  12        0.02        0.72      1.43 o
   1  -1  12       47.06       50.44      2.46 o
   2  -1  12        1.58        0.42      1.57 o
   3  -1  12      134.76      123.94      4.56 o
  -3   0  12       15.45       14.75      3.70 o
  -2   0  12       12.62       37.93     20.18 o
  -1   0  12       27.10       24.59      1.94 o
   0   0  12       30.37       29.69      2.19 o
   1   0  12        0.11        1.59      1.50 o
   2   0  12       22.65       23.74      2.58 o
   3   0  12        0.09        0.49      1.83 o
  -3   1  12        1.27        0.84      3.22 o
  -2   1  12      153.19      163.79      8.19 o
  -1   1  12      229.87      217.79      6.22 o
   0   1  12        3.91        4.05      1.60 o
   1   1  12       14.42       16.54      2.00 o
   2   1  12        6.11        8.56      2.61 o
   3   1  12        3.59        1.68      1.87 o
  -3   2  12        2.27        2.03      3.76 o
  -2   2  12       63.99       56.15      4.73 o
  -1   2  12        0.05       -0.84      1.84 o
   0   2  12        2.16        1.55      1.59 o
   1   2  12        8.92       10.42      1.62 o
   2   2  12       36.83       42.38      3.25 o
   3   2  12        0.05       -1.13      1.86 o
  -3   3  12        4.50       32.02     11.80 o
  -2   3  12       22.61       10.43      2.85 o
  -1   3  12       14.19       10.89      2.26 o
   0   3  12        8.77       10.43      1.59 o
   1   3  12       98.03       93.70      3.66 o
   2   3  12       68.74       68.66      3.19 o
   3   3  12        3.42        0.43      1.89 o
  -3   4  12       23.38       32.58      5.33 o
  -2   4  12        7.40        6.12      3.47 o
  -1   4  12        6.66        4.59      2.77 o
   0   4  12      553.34      559.90     17.08 o
   1   4  12        0.54        2.26      1.60 o
   2   4  12       11.61        9.57      2.18 o
   3   4  12        9.97       12.07      3.03 o
  -3   5  12        0.76        1.70      3.05 o
  -2   5  12        0.16       -3.38      3.89 o
  -1   5  12       17.74       20.67      3.46 o
   0   5  12       44.29       43.96      4.45 o
   1   5  12       15.60       19.68      3.21 o
   2   5  12        4.47        4.05      2.12 o
   3   5  12        1.72        2.33      2.19 o
  -3   6  12        9.40        3.05      2.56 o
  -2   6  12        2.35        5.02      4.34 o
  -1   6  12       29.27       24.80      3.58 o
   0   6  12       10.22        9.87      2.21 o
   1   6  12      161.45      170.95      6.45 o
   2   6  12        2.24        0.78      3.09 o
   3   6  12        3.87        5.78      3.53 o
  -2   7  12        2.88       15.21      7.34 o
  -1   7  12        7.63        8.24      3.48 o
   0   7  12       14.69       18.16      2.93 o
   1   7  12       63.97       60.74      3.66 o
   2   7  12       13.96        9.55      2.62 o
   3   7  12        2.37        2.10      3.81 o
  -2   8  12        7.40        2.85      4.05 o
  -1   8  12        4.63        5.77      4.66 o
   0   8  12        5.10        0.89      3.63 o
   1   8  12       15.31       17.01      2.89 o
   2   8  12       64.77       81.41      7.25 o
   3   8  12       44.19       31.25      3.29 o
  -1   9  12        0.26        6.99      5.84 o
   0   9  12        4.60        5.17      4.87 o
   1   9  12        1.72        3.76      4.05 o
   2   9  12       51.85       51.51      4.11 o
   3   9  12        8.45        7.55      4.23 o
   0  10  12        1.85        2.17      4.65 o
   1  10  12        8.71        5.73      5.27 o
   2  10  12        3.32        3.27      4.51 o
   1  11  12        6.37        4.38      4.59 o
  -1  -8  13       15.80       17.04      4.92 o
   0  -8  13        2.71        5.61      4.00 o
   1  -8  13        0.22        0.61      4.08 o
  -2  -7  13        0.00       -1.38      3.89 o
  -1  -7  13       20.22       23.55      4.91 o
   0  -7  13        2.99       -4.35      4.35 o
   1  -7  13       38.94       38.35      4.98 o
   2  -7  13        0.03        0.02      4.18 o
  -2  -6  13        0.59        4.88      4.01 o
  -1  -6  13        5.13       10.43      4.34 o
   0  -6  13       20.83       21.41      5.56 o
   1  -6  13       20.40       22.41      4.10 o
   2  -6  13        4.62        4.06      3.96 o
   3  -6  13        0.08       -0.43      3.15 o
  -2  -5  13        0.06       -2.96      3.18 o
  -1  -5  13        0.04        2.24      3.79 o
   0  -5  13       23.19       25.94      3.49 o
   1  -5  13       62.92       58.78      4.67 o
   2  -5  13        4.44       11.32      3.60 o
   3  -5  13        0.24       -0.82      3.53 o
  -3  -4  13        0.10        0.21      1.22 o
  -2  -4  13        2.59        2.60      3.41 o
  -1  -4  13       19.52       16.02      3.05 o
   0  -4  13        0.49       -2.19      2.61 o
   1  -4  13       34.92       35.32      3.75 o
   2  -4  13        1.21        0.39      2.68 o
   3  -4  13        0.45        1.69      3.22 o
  -3  -3  13        0.00        0.42      1.29 o
  -2  -3  13       26.20       20.99      3.40 o
  -1  -3  13        9.00        3.93      2.56 o
   0  -3  13        0.73        1.46      2.20 o
   1  -3  13       11.28       14.87      2.91 o
   2  -3  13       87.72       83.01      4.89 o
   3  -3  13        1.64       -2.47      2.91 o
  -3  -2  13        2.22        5.09      4.03 o
  -2  -2  13        0.44       -2.50      2.50 o
  -1  -2  13       13.20       13.88      2.55 o
   0  -2  13        0.39        3.69      2.23 o
   1  -2  13       27.64       35.11      2.83 o
   2  -2  13       41.13       36.12      2.64 o
   3  -2  13        0.15        1.01      3.72 o
  -3  -1  13       17.05       19.20      4.12 o
  -2  -1  13        2.65        0.02      2.69 o
  -1  -1  13        1.60       -2.35      2.35 o
   0  -1  13        5.75        7.91      2.18 o
   1  -1  13       80.53       78.79      3.55 o
   2  -1  13        0.46       -2.06      2.06 o
   3  -1  13        2.35        6.11      3.05 o
  -3   0  13       26.22       23.43      4.54 o
  -2   0  13       70.90       67.32      4.56 o
  -1   0  13       11.88       16.05      2.01 o
   0   0  13        9.42       11.19      2.42 o
   1   0  13        0.03       -1.56      1.84 o
   2   0  13        0.70        0.22      2.16 o
   3   0  13        2.51        0.06      2.39 o
  -3   1  13        1.23        3.51      4.07 o
  -2   1  13        1.62       -2.92      2.92 o
  -1   1  13       51.44       52.66      3.86 o
   0   1  13        9.31       10.81      2.56 o
   1   1  13        6.69        5.86      1.70 o
   2   1  13       18.69       18.25      2.22 o
   3   1  13        0.59       -2.55      2.55 o
  -3   2  13        0.20       -3.92      3.92 o
  -2   2  13        5.53        4.95      3.51 o
  -1   2  13     1039.96     1146.60     49.12 o
   0   2  13       40.37       34.28      3.19 o
   1   2  13       45.33       38.24      2.49 o
   2   2  13       11.11       13.34      2.31 o
   3   2  13        0.09        0.85      2.68 o
  -3   3  13        0.39        8.70      4.75 o
  -2   3  13        3.25        2.00      3.16 o
  -1   3  13        6.78        5.41      2.55 o
   0   3  13       16.00       20.42      2.42 o
   1   3  13        7.94       11.28      2.43 o
   2   3  13       89.13       79.74      3.83 o
   3   3  13        0.49       -1.51      2.49 o
  -3   4  13        3.85        4.25      4.85 o
  -2   4  13        3.72       -3.42      3.42 o
  -1   4  13        9.00       19.08     12.11 o
   0   4  13      152.72      149.70      5.28 o
   1   4  13        2.50        4.00      2.51 o
   2   4  13      102.48       76.28      4.86 o
   3   4  13        1.03        2.14      3.11 o
  -3   5  13        7.25        8.08      4.14 o
  -2   5  13        4.55        5.24      4.32 o
  -1   5  13        0.89       -1.13      2.27 o
   0   5  13       79.22       77.97      4.26 o
   1   5  13       30.60       31.26      4.21 o
   2   5  13        0.78        2.91      3.47 o
   3   5  13        0.71        2.03      2.90 o
  -2   6  13        0.93        3.64      4.52 o
  -1   6  13       18.54       19.10      4.04 o
   0   6  13       23.79       22.72      3.38 o
   1   6  13        0.35       -2.28      2.28 o
   2   6  13        0.85       -3.23      3.23 o
   3   6  13       10.68        7.29      4.34 o
  -2   7  13        1.04        0.14      4.60 o
  -1   7  13        4.00        4.07      4.72 o
   0   7  13       47.37       36.70      5.10 o
   1   7  13        0.04        1.09      2.67 o
   2   7  13       46.55       40.54      3.58 o
   3   7  13       35.71       40.97      5.32 o
  -1   8  13        0.00        6.36      4.14 o
   0   8  13        4.32        2.65      4.36 o
   1   8  13        6.83        6.65      2.89 o
   2   8  13       25.30       27.98      5.00 o
   3   8  13       41.75       48.05      5.86 o
  -1   9  13       26.83       30.86      4.56 o
   0   9  13        1.47       -0.75      4.99 o
   1   9  13        0.02       -4.10      4.10 o
   2   9  13        4.15        1.44      4.68 o
   3   9  13        0.17       -2.00      4.43 o
   0  10  13        0.53       -1.85      4.09 o
   1  10  13        1.72       -5.27      5.27 o
   2  10  13        1.12        8.29      4.25 o
   0  -8  14        2.38        2.66      6.05 o
   1  -8  14        0.24        3.80      4.86 o
  -2  -7  14        0.48       -3.29      3.29 o
  -1  -7  14        4.44       10.34      4.59 o
   0  -7  14       40.64       32.57      4.86 o
   1  -7  14       73.27       65.91      5.70 o
   2  -7  14        0.06       -0.50      4.50 o
  -2  -6  14        2.16        7.96      4.19 o
  -1  -6  14        1.17       -3.77      3.77 o
   0  -6  14        0.83        2.00      3.98 o
   1  -6  14        0.03        4.36      3.65 o
   2  -6  14        0.94        2.64      4.45 o
  -2  -5  14        0.00       -3.44      3.44 o
  -1  -5  14        1.42        2.74      3.37 o
   0  -5  14        0.22        4.21      3.09 o
   1  -5  14       10.59       14.29      3.25 o
   2  -5  14        5.54       11.26      3.79 o
   3  -5  14       15.86       13.49      4.06 o
  -2  -4  14        1.15        3.11      3.35 o
  -1  -4  14       33.27       38.97      4.45 o
   0  -4  14        0.01        0.55      2.68 o
   1  -4  14        6.69        2.75      2.89 o
   2  -4  14        0.12        3.87      3.16 o
   3  -4  14        0.95       -3.06      3.06 o
  -2  -3  14       13.61        7.98      3.76 o
  -1  -3  14        3.48        2.28      2.86 o
   0  -3  14        0.05        0.81      2.56 o
   1  -3  14        1.08       -0.98      2.53 o
   2  -3  14        2.02        3.60      2.81 o
   3  -3  14        2.11       -1.33      2.85 o
  -3  -2  14       20.19       17.80      4.69 o
  -2  -2  14        0.35       -3.30      3.66 o
  -1  -2  14        9.16        4.44      2.80 o
   0  -2  14        1.66       -0.51      2.58 o
   1  -2  14       43.46       39.32      3.49 o
   2  -2  14       11.65       10.22      2.90 o
   3  -2  14        0.50        2.59      2.73 o
  -3  -1  14        0.08       -2.54      4.18 o
  -2  -1  14        2.71       -3.20      3.47 o
  -1  -1  14       55.00       55.69      4.26 o
   0  -1  14       23.51       21.32      2.70 o
   1  -1  14        4.91        6.54      2.74 o
   2  -1  14        0.09       -0.36      2.39 o
   3  -1  14        0.81       -2.61      2.61 o
  -3   0  14        0.23       -2.62      4.46 o
  -2   0  14       59.19       59.23      4.86 o
  -1   0  14        5.87        6.72      2.71 o
   0   0  14       28.11       25.07      2.70 o
   1   0  14        2.75        8.29      2.75 o
   2   0  14        4.80        3.35      2.77 o
   3   0  14        0.01       -0.27      2.66 o
  -3   1  14        0.21       -4.21      4.21 o
  -2   1  14       36.37       35.99      4.49 o
  -1   1  14       16.24       16.93     11.49 o
   0   1  14      148.62      167.78      7.47 o
   1   1  14       27.65       27.94      3.07 o
   2   1  14        0.00       -2.23      2.23 o
   3   1  14        1.18        1.55      3.12 o
  -3   2  14        0.04        0.95      4.36 o
  -2   2  14        1.44        6.68      3.66 o
  -1   2  14       48.84       51.41      8.26 o
   0   2  14       35.75       41.06      3.42 o
   1   2  14       33.71       19.89      2.95 o
   2   2  14        0.50        4.31      2.51 o
   3   2  14        4.94       -0.28      3.18 o
  -3   3  14        0.30        2.60      4.42 o
  -2   3  14        2.70        5.13      3.89 o
  -1   3  14       23.05       25.28      3.52 o
   0   3  14       60.14       56.71      4.43 o
   1   3  14        6.30        7.91      2.59 o
   2   3  14        0.84        2.06      2.65 o
   3   3  14        1.68        3.12      2.80 o
  -2   4  14       29.85       28.10      5.01 o
  -1   4  14        0.06        1.68      3.05 o
   0   4  14       10.48       10.29      2.90 o
   1   4  14        0.70        2.43      2.82 o
   2   4  14        5.64       -0.05      2.56 o
   3   4  14       23.14       19.14      3.42 o
  -2   5  14        6.97        3.84      4.81 o
  -1   5  14        4.38        3.92      3.04 o
   0   5  14       10.42        9.92      2.92 o
   1   5  14       11.17        7.13      3.06 o
   2   5  14        1.06        4.29      2.95 o
   3   5  14       16.47       24.08      5.52 o
  -2   6  14        0.15        0.88      4.80 o
  -1   6  14       18.54       30.92      5.44 o
   0   6  14       15.32       22.53      3.95 o
   1   6  14        2.75        1.25      3.19 o
   2   6  14        0.05        2.04      3.29 o
  -2   7  14       14.59       20.83      4.12 o
  -1   7  14        1.01       -3.16      4.70 o
   0   7  14       35.51       35.46      5.29 o
   1   7  14        0.87        3.17      3.60 o
   2   7  14        0.65       -2.70      4.12 o
   3   7  14       26.16       23.23      4.36 o
  -1   8  14        1.84       -1.38      4.72 o
   0   8  14        3.62        1.41      5.14 o
   1   8  14        0.01       -4.06      4.06 o
   2   8  14        0.02       -3.47      4.77 o
   3   8  14        7.42        6.39      6.35 o
   0   9  14       10.25       16.23      4.19 o
   1   9  14        1.51        0.10      4.98 o
   2   9  14        1.83        6.63      6.01 o
   0  -7  15        2.06        2.25      5.44 o
   1  -7  15        5.83        7.93      4.87 o
  -1  -6  15        0.01        4.89      4.88 o
   0  -6  15        5.96        6.64      3.96 o
   1  -6  15       15.26        9.42      4.11 o
   2  -6  15        1.81       -4.97      5.24 o
  -2  -5  15        0.10        2.62      3.96 o
  -1  -5  15        1.51       -2.35      4.09 o
   0  -5  15        0.39       -1.59      3.53 o
   1  -5  15        2.06        3.30      3.25 o
   2  -5  15        0.40        0.67      2.37 o
  -2  -4  15        1.34        0.92      3.85 o
  -1  -4  15       13.44       12.24      4.06 o
   0  -4  15        0.07        4.80      3.21 o
   1  -4  15        0.43        0.74      1.80 o
   2  -4  15        0.32       -0.50      3.35 o
   3  -4  15        1.28       -0.50      3.25 o
  -2  -3  15        3.92        0.56      3.93 o
  -1  -3  15        0.90       -0.77      4.83 o
   0  -3  15        0.16        4.36      4.98 o
   1  -3  15        3.03        3.60      2.03 o
   2  -3  15        6.90        6.93      3.08 o
   3  -3  15        0.09        1.50      2.46 o
  -2  -2  15        0.34        5.18      3.43 o
  -1  -2  15       41.23       34.55      4.53 o
   0  -2  15        0.26       -0.07      2.32 o
   1  -2  15        5.07        1.88      2.69 o
   2  -2  15        8.83       11.21      3.28 o
   3  -2  15        0.66        3.86      2.81 o
  -3  -1  15       12.25       11.48      4.50 o
  -2  -1  15        0.19        3.35      3.34 o
  -1  -1  15       10.60       16.30      4.86 o
   0  -1  15        3.90        2.91      2.74 o
   1  -1  15        1.63        1.63      2.61 o
   2  -1  15        4.88        2.29      2.92 o
   3  -1  15        0.30       -3.11      3.35 o
  -3   0  15        2.63       -1.15      4.03 o
  -2   0  15        0.58        6.74      3.17 o
  -1   0  15        0.01        2.36      3.49 o
   0   0  15        1.20       -1.07      2.52 o
   1   0  15        8.63        5.29      2.98 o
   2   0  15        1.91        1.33      2.68 o
   3   0  15        0.45        3.43      3.06 o
  -2   1  15        1.49       -1.40      3.80 o
  -1   1  15       41.10       44.78      4.21 o
   0   1  15      248.57      251.05     11.36 o
   1   1  15        4.57        2.36      3.30 o
   2   1  15        8.28        3.18      2.77 o
   3   1  15       12.03       12.34      3.01 o
  -2   2  15        4.23        0.75      3.85 o
  -1   2  15        7.18        6.48      3.51 o
   0   2  15        2.90        2.65      2.70 o
   1   2  15        2.97        3.48      3.25 o
   2   2  15       23.72       21.77      3.19 o
   3   2  15        2.44        6.12      3.11 o
  -2   3  15        2.25       10.59      4.34 o
  -1   3  15        0.07        0.08      3.27 o
   0   3  15        7.84       15.07      3.26 o
   1   3  15        5.69        4.98      3.23 o
   2   3  15       60.63       57.45      4.63 o
   3   3  15       27.82       31.90      3.83 o
  -2   4  15       11.45        8.90      3.94 o
  -1   4  15        7.39       14.55      3.69 o
   0   4  15        2.27        0.67      3.10 o
   1   4  15        0.31        2.57      2.60 o
   2   4  15        5.45        2.45      3.27 o
   3   4  15        1.35        3.39      3.35 o
  -2   5  15        4.68        6.93      4.94 o
  -1   5  15        0.19       -3.18      4.00 o
   0   5  15        0.04       -3.52      3.52 o
   1   5  15        0.84        5.42      3.55 o
   2   5  15        4.65        6.84      3.60 o
   3   5  15        3.02        1.57      2.93 o
  -2   6  15       12.08        9.02      3.92 o
  -1   6  15        4.88        3.12      4.22 o
   0   6  15       12.35       12.48      3.81 o
   1   6  15       15.11       24.32      4.29 o
   2   6  15        9.86       13.64      3.63 o
   3   6  15        0.32        1.22      3.15 o
  -1   7  15       12.24        8.27      4.37 o
   0   7  15       16.06        8.77      4.49 o
   1   7  15        0.37       -1.86      3.61 o
   2   7  15        0.11       -1.75      4.17 o
   3   7  15       14.96       15.95      4.75 o
   0   8  15        5.29       13.35      6.70 o
   1   8  15        0.01        0.14      4.93 o
   2   8  15        0.60       -1.26      4.44 o
   1   9  15        2.14        5.03      5.08 o
   0  -6  16        2.00        5.40      5.94 o
   1  -6  16       25.25       16.49      5.26 o
  -1  -5  16        0.03        3.18      4.02 o
   0  -5  16        0.39        0.74      1.20 o
   1  -5  16        1.00        1.27      1.26 o
   2  -5  16        0.07        0.39      1.21 o
  -2  -4  16        0.55        1.93      2.93 o
  -1  -4  16        2.97        0.89      3.39 o
   0  -4  16        0.85       -1.84      1.84 o
   1  -4  16        2.29       -0.01      1.35 o
   2  -4  16        0.62       -0.87      1.60 o
  -2  -3  16        0.50       -3.40      3.40 o
  -1  -3  16       16.90       15.30      3.86 o
   0  -3  16        3.09       -0.74      3.90 o
   1  -3  16        4.94        2.53      2.05 o
   2  -3  16        8.48        9.43      3.45 o
  -2  -2  16        0.46       -1.11      3.83 o
  -1  -2  16        0.11       -2.85      3.34 o
   0  -2  16        1.66       -2.95      3.05 o
   1  -2  16        1.60       -0.05      3.18 o
   2  -2  16        2.90        1.43      2.82 o
   3  -2  16        2.50       33.07      1.69 o
  -2  -1  16        4.73        1.24      3.84 o
  -1  -1  16        0.02       -3.39      3.39 o
   0  -1  16        6.29        3.54      3.87 o
   1  -1  16        7.04        6.34      2.89 o
   2  -1  16       17.25       18.05      3.08 o
   3  -1  16        0.06        0.72      1.04 o
  -2   0  16        2.62        0.32      4.14 o
  -1   0  16        1.54        2.37      3.61 o
   0   0  16       24.83       29.77      5.45 o
   1   0  16        2.71       -0.25      2.70 o
   2   0  16        0.36       -1.30      3.23 o
   3   0  16        2.54        3.89      4.23 o
  -2   1  16        0.05        1.24      3.61 o
  -1   1  16        1.06       -0.20      3.52 o
   0   1  16       42.18       49.52      6.74 o
   1   1  16       31.19       29.15      3.46 o
   2   1  16        0.03        2.79      3.22 o
   3   1  16        1.85        1.60      3.22 o
  -2   2  16        1.28        0.63      4.02 o
  -1   2  16        0.01       -2.82      3.18 o
   0   2  16       31.76       33.29      5.04 o
   1   2  16        4.44        1.13      3.45 o
   2   2  16        3.33        4.43      3.17 o
   3   2  16        5.30        5.42      3.98 o
  -2   3  16        0.44        3.86      4.70 o
  -1   3  16        0.01        1.96      3.74 o
   0   3  16       29.47       28.72      4.46 o
   1   3  16        3.59       -1.72      3.02 o
   2   3  16        0.19       -0.38      3.27 o
   3   3  16       20.50       24.74      3.81 o
  -2   4  16        5.23        3.13      4.58 o
  -1   4  16        0.01       -1.38      3.40 o
   0   4  16        0.14        6.99      4.04 o
   1   4  16       15.14       12.93      3.77 o
   2   4  16        0.07        0.02      3.06 o
   3   4  16        1.01        2.60      3.44 o
  -1   5  16        1.30        3.40      4.03 o
   0   5  16        5.96        3.98      3.35 o
   1   5  16        0.19       -0.27      3.53 o
   2   5  16        3.90       -0.19      4.01 o
   3   5  16        0.01       -0.13      2.45 o
  -1   6  16        1.58       -4.75      5.24 o
   0   6  16        4.10       11.91      4.53 o
   1   6  16        6.28        9.39      4.43 o
   2   6  16        2.32        2.85      3.44 o
   3   6  16        1.15        2.95      3.05 o
   0   7  16        0.17       -2.94      4.44 o
   1   7  16        6.74        7.90      4.44 o
   2   7  16        1.52        2.95      4.36 o
   1   8  16        6.84       14.12      5.53 o
   0  -5  17        3.90        0.99      1.13 o
   0  -4  17       15.72        1.85      1.20 o
   1  -4  17        0.01        0.83      1.19 o
  -1  -3  17       11.66       11.17      4.54 o
   0  -3  17       15.84       11.42      4.06 o
   1  -3  17        0.06        6.43      3.62 o
   2  -3  17        0.07        0.93      3.20 o
  -1  -2  17        1.60        1.26      3.90 o
   0  -2  17       20.91       18.42      4.01 o
   1  -2  17        2.35        3.82      4.04 o
   2  -2  17        1.52        3.17      3.30 o
  -2  -1  17        1.20       -2.21      4.05 o
  -1  -1  17        2.07       -0.24      3.74 o
   0  -1  17       14.11       15.17      3.84 o
   1  -1  17        1.03       -2.15      3.02 o
   2  -1  17       18.77       22.08      3.83 o
  -2   0  17        0.88        3.65      4.14 o
  -1   0  17        1.69        3.29      4.29 o
   0   0  17        3.84       -0.05      3.38 o
   1   0  17       13.31       11.77      3.48 o
   2   0  17        1.82       -0.54      3.09 o
   3   0  17       10.55       10.58      4.02 o
  -2   1  17        0.31        0.30      4.36 o
  -1   1  17        2.84        1.13      3.22 o
   0   1  17       11.36       11.52      3.87 o
   1   1  17       12.25        4.81      3.32 o
   2   1  17        0.18       -0.48      3.70 o
   3   1  17        9.23        7.15      3.75 o
  -2   2  17        0.03       -1.62      4.88 o
  -1   2  17        1.13        2.92      4.60 o
   0   2  17      138.74      146.97      8.95 o
   1   2  17       17.99       20.03      4.22 o
   2   2  17        0.27        2.06      3.73 o
   3   2  17        6.08       -0.97      3.28 o
  -1   3  17        0.02       -3.96      3.96 o
   0   3  17        8.94       12.18      4.14 o
   1   3  17       10.99       15.26      3.85 o
   2   3  17        0.99       -3.65      3.66 o
   3   3  17        1.46       -0.02      3.52 o
  -1   4  17        0.25        4.56      4.36 o
   0   4  17        5.66        4.56      3.58 o
   1   4  17        4.85        6.33      4.05 o
   2   4  17        3.07        1.59      3.85 o
   3   4  17        1.71       -0.48      3.86 o
  -1   5  17        3.99        5.95      5.00 o
   0   5  17       11.03       13.71      4.43 o
   1   5  17        3.09       10.33      4.52 o
   2   5  17        0.11       -2.97      2.97 o
   0   6  17        4.59       10.23      4.80 o
   1   6  17        6.46       -1.63      3.86 o
   2   6  17        0.46       -1.50      2.93 o
   1   7  17       42.16       33.58      5.15 o
   0  -3  18        1.94        6.70      4.02 o
   1  -3  18        1.73        1.83      3.86 o
   0  -2  18        5.40       24.23      4.95 o
   1  -2  18        0.19        4.57      3.47 o
  -1  -1  18        0.53       -2.59      3.26 o
   0  -1  18        4.18       -1.07      3.54 o
   1  -1  18        0.48        3.16      3.78 o
   2  -1  18        1.30        2.87      4.24 o
  -1   0  18        3.34        1.85      3.43 o
   0   0  18        1.55       -1.63      3.55 o
   1   0  18        1.96        3.57      3.19 o
   2   0  18        0.04        2.57      3.71 o
  -1   1  18        0.15       -3.80      3.80 o
   0   1  18       10.99        6.04      3.83 o
   1   1  18       69.09       81.98      6.85 o
   2   1  18        0.04       -1.92      4.41 o
  -1   2  18        0.00       -4.51      4.51 o
   0   2  18       20.62       20.59      4.59 o
   1   2  18       35.07       29.85      4.91 o
   2   2  18        0.15        5.54      3.77 o
   0   3  18        0.26       -0.84      4.19 o
   1   3  18        4.79        4.86      4.15 o
   2   3  18        0.00       -1.33      3.93 o
   0   4  18        0.07        2.55      4.42 o
   1   4  18        3.18       -1.35      4.11 o
   2   4  18        0.22        0.68      4.19 o
   1   5  18        0.44       -2.21      4.46 o
   2   5  18        0.04        2.70      3.01 o
   1   0  19        2.61        0.32      3.68 o
   1   1  19       54.46       59.04      5.32 o
   1   2  19        0.09       -0.55      4.40 o
   1   3  19       22.83       38.73      5.24 o
 
